# Supplementary material for: IgA subclasses have different effector functions associated with distinct glycosylation profiles
Source: Nat Commun. 2020 Jan 8;11:120. doi: 10.1038/s41467-019-13992-8 (PMC6949214; doi:10.1038/s41467-019-13992-8)
Supplement: Supplementary file 3 — Source Data [file 41467_2019_13992_MOESM3_ESM.xlsx]

## Sheet: Figure 1
Figure 1a
	time (min)	HSA					IgA1					IgA2					HAA1					HAA2
	50	3.65376	10.1511	7.06862	12.1196	14.4147	5.06638	11.491	5.80407	20.0275	21.4998	6.41801	16.1058	7.56039	8.21452	17.9253	5.8319	14.8402	7.89143	23.3441	21.9785	3.95505	13.5978	8.60026	19.2017	35.1005
	60	4.20419	8.48042	7.00417	16.4829	18.0244	7.29696	13.6323	9.27976	28.0288	31.6076	9.85601	17.8063	9.96415	11.8496	22.5058	8.45218	18.6305	9.89489	31.279	35.0481	5.71265	16.6547	10.8175	27.5907	55.6344
	70	5.09035	9.06268	8.04068	18.6916	22.7348	9.51378	17.8007	11.2293	31.6027	35.4443	14.5347	19.0947	11.1513	14.188	30.1156	11.3494	23.7488	13.2931	34.6082	42.5436	8.67381	20.1447	13.2558	29.6991	65.3054
	80	6.93149	10.5124	8.42766	21.5992	23.8094	13.9116	22.8497	14.111	37.1269	42.4149	20.3985	22.9774	14.0701	15.9175	38.8584	14.9993	30.0792	16.7499	35.8008	49.1819	13.5696	25.1818	16.8132	31.8783	69.7178
	90	9.30403	12.7145	9.55235	28.565	25.2987	17.5283	26.1121	20.5216	46.0726	40.959	28.7389	25.9137	13.3117	18.7714	40.7443	19.3397	36.3936	20.8756	38.7735	50.5209	18.5142	29.197	20.2958	36.3379	57.7484
	100	11.7939	14.0085	10.3452	32.6231	28.2692	21.3388	29.347	20.8959	49.4942	49.5998	36.7728	29.7037	14.2949	19.8958	39.6158	23.2847	40.7709	24.3548	40.5538	56.1531	25.9638	35.011	22.8786	38.6183	53.4873
	110	14.125	15.5044	11.1272	32.199	31.8077	26.8499	35.7485	24.6501	53.1479	49.8018	46.357	32.1518	15.3099	20.2312	45.9586	31.4914	45.2982	27.1091	40.8178	66.4897	33.5586	39.0969	26.7541	39.5217	47.0262
	120	17.3729	16.412	11.7978	33.1916	39.4201	32.3368	36.4588	27.3902	55.409	57.7446	55.7574	33.6776	16.4804	21.384	52.0186	36.8633	48.9032	28.8509	41.7491	54.4608	43.4008	44.2355	30.576	43.6475	43.5482
	130	21.0522	18.1453	12.5341	34.6085	42.36	37.5429	38.4683	28.8017	54.0164	61.1079	70.1838	36.9759	17.9605	22.2013	53.3188	46.1714	50.194	29.5702	42.4162	49.5462	49.7436	49.0712	34.095	46.87	39.8355
	140	23.1282	20.1918	15.2006	34.7548	47.8507	39.979	40.347	31.9106	51.9326	63.8282	76.6785	40.9622	21.7587	22.2944	59.4725	50.6656	53.4973	31.8404	43.386	49.5595	54.038	51.1367	39.6709	55.8165	41.0646
	150	26.5891	21.8217	18.9196	37.2737	52.078	44.8352	41.2967	38.3643	53.2422	67.1734	86.3058	45.1857	27.2603	24.4758	60.2114	56.0151	54.987	37.192	50.5941	52.8016	58.8481	53.7565	48.9364	92.0358	43.3171
	160	30.7779	25.1729	23.4337	39.6463	56.4593	50.0197	43.8325	43.5727	56.6356	65.9386	80.9337	49.4791	34.6562	26.5641	67.1775	61.1888	59.3659	44.9822	56.8324	53.5585	66.2603	57.1754	60.5872	119.309	48.6762
	170	31.8124	29.6933	28.6433	42.7327	60.6153	54.7517	50.0954	51.531	63.4447	72.2336	89.6109	54.7966	45.5957	31.8651	72.7636	66.287	68.8929	52.8723	68.6628	62.5524	71.4243	66.3401	76.1568	151.86	62.0469
	180	37.7737	33.402	34.3542	53.7747	70.1171	60.2728	59.2286	59.3616	81.116	77.1389	93.0304	60.9121	56.8027	41.7075	83.4599	71.6518	91.7012	67.4404	100.789	85.3596	82.0275	89.0169	94.8883	216.361	80.0489
	190	40.3839	41.5331	41.1537	61.7303	75.3111	69.7866	71.4513	71.8661	91.9782	80.4919	109.42	76.2264	67.6334	46.2487	91.582	82.7488	116.784	88.0072	121.084	104.655	94.4026	127.598	113.192	248.309	108.76
	200	44.2619	49.6923	47.9143	65.9814	80.5101	87.4354	84.9823	89.6988	100.559	78.4116	110.782	88.2803	79.6843	52.8816	111.71	90.7604	148.319	111.969	139.805	127.883	118.31	161.251	140.877	273.55	133.833
	210	48.6765	56.4274	54.7681	75.76	82.9174	101.548	104.66	110.248	113.278	78.4805	108.366	101.435	90.8389	62.4884	126.405	102.921	183.95	137.208	178.556	154.214	143.268	206.463	175.235	311.727	170.245
	220	61.2075	65.962	61.509	81.2875	84.538	108.112	124.311	130.658	117.416	91.4259	118.377	110.559	104.334	65.4622	142.864	127.62	232.719	168.615	198.586	173.667	198.72	245.756	213.15	324.664	214.79
	230	65.6049	67.6944	67.2022	82.3628	86.7771	141.074	151.347	158.651	130.27	107.327	136.484	127.552	118.176	71.1408	162.152	149.059	270.739	183.548	211.845	205.685	244.416	302.259	253.444	327.938	267.279
	240	73.0822	80.4295	74.6689	85.9476	89.2592	161.471	186.819	185.47	152.876	121.915	132.708	147.99	132.349	83.7998	181.221	180.636	332.665	209.38	234.864	233.762	305.954	341.503	263.804	345.697	324.368
	250	76.2235	84.8967	80.6952	88.4571	91.5819	198.031	217.744	211.728	162.628	132.84	151.574	162.959	148.185	90.7803	202.864	207.668	369.549	240.072	244.624	253.583	362.462	393.892	273.353	360.182	370.986
	260	90.1143	91.7137	86.8716	92.428	94.0231	243.98	258.408	227.53	171.335	150.854	166.799	180.355	161.584	98.9537	220.781	237.531	429.484	260.62	250.943	298.007	438.339	450.258	294.846	362.233	417.419
	270	97.3078	96.9698	94.1625	98.1994	95.6319	281.769	280.76	218.953	189.275	167.004	191.676	200.887	174.651	116.909	236.059	293.69	484.545	268.085	265.852	284.784	503.343	508.805	318.825	376.181	454.231
	280	100	100	100	100	100	311.199	318.669	236.785	198.507	188.826	212.67	221.322	192.315	126.69	253.993	316.256	531.162	286.285	274.443	347.938	558.338	576.552	390.62	388.08	454.864
Figure 1b
	HSA	IgA1	IgA2	HAA1	HAA2
	100	311.199	212.67	316.256	558.338
	100	318.669	221.322	531.162	576.552
	100	236.785	192.315	286.285	390.62
	100	198.507	126.69	274.443	388.08
	100	188.826	253.993	347.938	454.864
Figure 1d
	time (min)	HSA				HAA1				HAA1 + aCD89				HAA1 + iso				HAA2				HAA2 + aCD89				HAA2 + iso
	35	3.34	5.79	26.49	3.67	1.76	7.41	9.9	5.62	7.84	5.8	9.87	2.47	3.73	8.41	18.25	7.07	11.25	10.2	19.76	7.4	3.73	7.74	6.49	5.09	4.14	9.35	23.58	9.67
	50	4.33	11.39	38.95	6.72	2.84	10.05	12.15	10.21	11.5	8.66	6.08	4.64	5.22	14.45	18.44	13.89	18.91	17.02	41.34	10.81	5.38	9.02	14.18	7.57	6.62	17.67	36.67	15.87
	65	6.66	17.83	50.72	9.06	3.95	13.1	17.2	16.31	11.22	10.58	7.63	7.76	7.29	18.57	20.26	23.19	24.16	21.29	48.79	18.88	6.47	12.68	20.19	9.98	12.25	24.94	38.56	18.49
	80	8.37	21.77	51.02	10.68	5.55	14.19	12.6	22.11	13.46	11.03	8.85	11.6	8.27	21.47	14.33	27.19	29.25	22.97	43.29	23.28	8.3	15.09	23.53	11.59	14.63	28.49	29.56	26.74
	95	12.23	25.1	54.65	12.57	7.43	15.63	14.63	23.2	16.11	13.23	10.11	13.85	11.2	21.86	18.13	30.06	37.64	25	39.73	26.04	13.14	20.86	27.02	13.61	17.21	27.46	30.35	29.67
	110	13.64	27.62	53.98	17.23	10.04	15.81	25.5	23.46	18.89	14.81	10.38	17.27	15.07	20.74	20.13	35.34	43.45	26.59	45.21	27.34	14.81	21.9	32.49	18.41	18.99	28.03	26.53	32.99
	125	17.99	30.82	41.4	19.72	11.58	17.02	37.78	28.15	20.47	24.47	15.14	20.32	15.82	24.85	27.38	43.79	50.88	28.36	51.52	33.57	17.89	24.78	33.3	22.35	25.59	28.02	30.86	37.13
	140	20.8	34.26	45.18	23.18	13.26	20.01	65.22	37.61	22.53	22.19	22.01	21.65	18.08	28.66	46.24	55.85	56.62	34.76	73.64	55.51	22.61	25.49	24.87	26.55	27.36	34.79	44.74	50.69
	155	21.89	39.57	47.03	33.83	16.67	31.72	97.13	56.44	24.78	26.9	19.8	24.58	20.51	38.87	84.95	82.33	49.6	46.28	121.71	95.46	20.97	27.6	26.28	32.92	24.6	49.29	95.81	64.14
	170	26.59	46.41	36.04	43.21	19.55	47.83	147.41	79.03	23.15	26.5	18.68	30.35	21.65	52.47	136.22	123.66	51.34	67.6	192.49	157.43	23.3	25.36	29.61	35.81	26.93	70.65	150.24	94.94
	185	33.6	56.25	47.34	54.41	29.17	76	189.92	113.33	25.53	28.06	15.92	36.46	28.88	72.06	179.53	154.84	57.33	104.21	274.64	234.28	24.72	26.81	30.55	37.11	34.64	99.72	210	129.06
	200	38.82	66.91	52.05	71.22	35.64	110.29	258.1	138.87	28.89	32.2	18.2	41.23	45.83	100.07	223.93	184.53	79.36	148.39	362.96	291.88	21.93	28.83	31.5	42.77	49.38	134.06	293.98	154.82
	215	54.9	75.97	60.14	70.96	49.91	154.63	314.21	178.79	30.34	29.45	18.49	51.29	59.34	134.78	242.43	217.43	95.42	196.82	431.08	372.87	24.41	32.14	40.4	55.53	66.17	179.74	371.06	200.59
	230	68.8	87.27	72.04	89.96	63.91	194.33	334.27	232.66	32.78	30.72	28.16	56.61	75.47	181.85	289.36	226.13	114.34	259.51	482.92	436.24	24.53	34.36	51.98	60.79	87.74	239.09	419.26	248.84
	245	90.69	94.52	85.82	94.76	85.84	226.84	320.73	245.23	38.14	34.35	33.24	66.07	75.53	215.25	325.1	237.46	135.96	320.25	533.48	409.84	24.67	37.85	63.82	73.22	104.94	288.1	443.93	295.53
	260	100	100	100	100	112.01	268.6	334.55	252.93	37.26	38.94	35.8	74.53	105.54	265.71	356.55	269	164.92	355.49	555.44	410.76	30.47	41.98	71.7	84.91	132.13	331.88	469.25	291.68
Figure 1e
	HSA	HAA1	HAA1 + aCD89	HAA1 + iso	HAA2	HAA2 + aCD89	HAA2 + iso
	100	112.01	37.26	105.54	164.92	30.47	132.13
	100	268.6	38.94	265.71	355.49	41.98	331.88
	100	334.55	35.8	356.55	555.44	71.7	469.25
	100	252.93	74.53	269	410.76	84.91	291.68
Figure 1g
	HSA	HAA1	HAA2
	1	2.01822	5.87673
	1	1.84201	2.22474
	1	2.23448	2.44814
	1	3.22378	3.83908
	1	1.18551	1.33333
	1	2.2043	2.94086
Figure 1h
	IL-8					TNFα
	no coating	IgA1	IgA2	HSA		no coating	IgA1	IgA2	HSA
	741.8	2309.12	5395.81	860.02		9.5	46.7	110.9	6.7
	271	1156.85	1384.75	89.0795		14.9	46.561	94.643	17.323
	1345.76	2924.34	3319.83	1331.98		9.91064	30.6329	49.5532	8.1087
	889.073	1522.71	2526.25	895.309		9.91063	14.4155	25.2271	7.20773

## Sheet: Figure 2
Figur 2a
			HSA
	R406	time (min)	control					DMSO					R406 0,0175µM					R406 0,07 µM
		40	4.13819	3.77451	9.97833	6.98669	12.897	18.6421	5.67963	12.2458	3.80029	10.3677	15.0969	4.7584	8.67306	7.68531	17.3058	19.02	6.07594	15.6837	6.72058	9.42744
		55	10.6251	7.77555	15.9281	8.51639	19.1289	26.0952	9.60535	14.9827	7.36837	13.1246	33.951	8.56931	12.2648	11.362	21.3703	39.9705	9.8184	16.5813	12.096	14.1279
		70	10.6353	8.664	23.4225	11.9554	23.2431	46.1053	14.3723	18.931	12.4164	16.1987	39.2082	12.3389	16.7479	16.0006	25.3257	52.9865	12.6448	21.5613	14.4866	16.4743
		85	34.5524	10.8046	27.8998	14.885	28.733	52.2133	18.0901	25.8826	14.3457	21.2056	49.6051	13.08	23.7772	16.09	28.9201	63.0443	14.6783	25.5029	18.0455	20.0658
		100	41.8392	13.5512	31.6762	17.7815	35.2843	63.1591	23.8865	29.2029	17.1455	25.784	59.816	16.7412	27.3578	18.6928	34.4458	87.6501	16.879	33.3235	20.3516	24.4359
		115	36.7965	17.1473	37.4738	21.2908	46.0252	74.4103	27.4413	43.3079	18.0127	30.1935	63.9	18.9193	30.9946	19.2787	38.9011	109.462	19.9228	33.7519	21.3096	28.0341
		130	40.8329	19.173	44.8674	25.4954	48.9996	92.0706	31.6804	48.9296	23.7773	33.8439	69.1699	19.7506	34.9441	22.2355	42.2104	112.554	21.9213	39.6249	23.9221	33.2615
		145	36.1491	25.0201	57.2273	29.2399	48.1149	84.3486	43.3339	51.7674	29.001	35.6668	75.1172	26.7465	40.7041	24.9734	39.7694	127.427	27.8688	39.5118	27.3714	38.2941
		160	39.8412	29.6617	60.2491	32.7488	51.4881	90.4063	55.7283	48.7322	34.0965	36.0935	74.9983	32.9048	44.5411	31.8998	39.7174	125.287	30.595	49.1022	30.3744	42.7973
		175	48.2688	40.3083	68.2429	40.8291	52.2725	102.651	65.52	49.5716	42.5366	35.0615	89.2407	41.125	45.5063	37.0711	37.6423	113.951	38.6196	57.5887	36.691	47.8614
		190	64.8193	53.2413	65.9102	46.5952	60.6828	128.234	79.075	50.2841	46.6932	34.6711	98.1474	51.4638	44.5057	40.3491	36.8403	134.066	45.967	62.1029	41.7725	53.9864
		205	68.2671	59.4326	63.0962	62.7216	59.9689	115.609	81.2192	50.0284	55.651	36.4759	110.39	59.6343	43.0504	47.2901	33.5758	111.581	56.5814	63.0605	50.2664	56.1123
		220	73.8945	71.0745	67.7465	74.4023	62.5845	133.001	90.4796	58.3453	65.3365	42.6439	123.315	77.3426	45.2297	54.2927	31.889	109.555	64.1573	57.122	53.7436	57.9988
		235	89.029	82.0149	68.2533	81.157	76.7309	147.935	101.465	60.6969	73.7272	51.9206	140.893	87.7178	44.5994	59.3791	34.9972	113.232	65.1896	53.6637	56.6204	61.1013
		250	91.0478	97.9792	84.8958	85.035	82.569	147.081	102.886	62.5755	81.9232	59.4649	164.88	95.0766	47.3463	68.9586	40.9162	108.299	71.5604	54.8943	65.8397	66.3192
		265	100	100	100	100	100	142.822	110.357	71.0002	83.0006	86.1221	160.839	98.029	50.2281	76.5793	48.5886	119.406	74.0507	56.8439	73.2071	70.3918
			HAA1
	R406	time (min)	control					DMSO					R406 0,0175µM					R406 0,07 µM
		40	4.90954	2.91137	4.13772	3.91841	10.9141	9.55926	3.18534	11.2213	4.22694	12.9855	10.7052	4.4787	11.7419	2.00603	13.292	4.81063	3.93833	6.80184	4.07755	18.6206
		55	7.88155	5.94358	5.82725	6.25683	15.9048	13.9439	6.62751	13.6445	6.19067	18.9658	18.1973	8.10113	20.1475	3.53912	17.8238	5.94767	6.46353	12.5143	6.4634	23.1176
		70	10.9939	9.44301	8.59654	5.86725	20.6764	17.0221	9.33982	16.486	7.44541	24.3631	28.0534	11.6728	25.4774	5.27578	23.3437	10.2463	8.34178	16.2044	6.5308	29.5555
		85	17.5191	11.6251	16.9409	7.84119	26.699	19.8925	9.31484	15.3261	7.27448	30.7047	34.2411	12.9869	29.0801	6.31321	22.6275	14.7682	9.77686	18.0976	6.87181	33.169
		100	22.9208	12.885	18.1001	7.88545	25.2915	24.6978	12.2692	17.3256	7.0225	27.8297	38.5421	16.5187	28.7726	7.92994	27.3545	18.1616	12.6036	18.1838	6.56793	37.0701
		115	32.9033	14.7956	19.3656	9.82876	26.5787	26.0571	14.08	18.4355	6.66781	27.1183	43.2034	18.0296	27.1384	7.95957	26.3977	20.8481	15.2421	15.4923	6.29924	38.4363
		130	34.393	17.2777	26.9988	12.1025	25.6147	31.4106	16.6111	18.4112	5.68376	22.3774	34.0302	21.3147	27.4458	7.52162	30.3229	15.9296	18.0283	16.7279	6.18046	34.6865
		145	41.5099	22.0755	26.6159	15.6436	18.9367	31.3239	21.9053	21.7953	6.71695	20.7518	33.7352	27.4171	24.7565	9.89927	31.544	18.4523	20.751	15.176	9.14512	31.4461
		160	42.8023	27.6083	29.7463	24.7294	21.0135	35.4654	25.9249	29.824	8.45318	23.4506	33.3973	32.0633	23.1302	12.8216	36.1426	23.3926	24.3533	15.4978	11.6499	28.3827
		175	54.0513	35.2346	29.6073	33.7189	23.1212	40.3557	35.4116	38.8294	11.6123	24.2846	33.3271	37.2534	23.9744	21.0464	37.3204	27.4146	28.2381	18.4292	15.3863	23.4072
		190	62.6515	42.7164	33.8592	49.1204	29.2795	41.4314	43.5523	50.6711	17.4753	29.0937	35.6657	45.2691	25.9683	32.316	40.6643	30.7463	37.0205	22.1449	20.1856	25.7991
		205	52.6006	55.7389	45.6528	63.6532	43.4569	44.1097	50.0995	63.8856	25.8081	35.6669	43.5236	53.6146	28.8705	42.4418	42.259	32.6457	44.8723	27.3204	26.772	25.4957
		220	62.6433	65.747	60.6105	75.8879	49.857	51.9525	62.1955	76.8376	35.9922	43.049	44.2752	64.6612	32.6529	57.435	40.0765	38.1923	47.1036	35.9616	33.3143	29.2638
		235	68.6974	80.7435	72.3797	87.565	60.078	57.6246	74.4334	88.0093	44.7702	60.4901	51.8446	72.9989	34.5459	68.4575	43.9141	46.4527	56.6929	39.6609	44.5512	42.9428
		250	82.4441	100.722	84.1046	94.8071	80.5162	74.6843	94.4884	100.917	54.0429	74.9939	57.246	86.3541	36.4456	78.5263	42.1564	48.0742	61.863	45.8717	53.3075	50.5708
		265	100	100	100	100	100	78.3743	95.1884	109.079	61.7078	89.4893	58.415	84.3113	51.7722	88.6096	43.9041	48.7157	77.6061	47.3424	60.0362	62.5984
			HAA2
	R406	time (min)	control					DMSO					R406 0,0175µM					R406 0,07 µM
		40	4.47253	2.96574	16.0242	3.60509	11.96	10.8012	3.51948	3.5425	6.96001	11.8846	19.9277	3.34594	4.65598	7.19642	14.7496	13.9785	2.49894	7.07515	3.06974	7.41036
		55	12.2821	6.63518	19.8595	6.02393	17.2804	16.4422	4.7107	5.12855	8.95245	16.0598	30.0148	6.16732	9.05391	10.7453	22.3692	19.5189	5.11244	10.7472	6.43626	8.64011
		70	21.5932	8.27708	24.1407	7.83385	23.9176	28.4803	6.31168	7.23776	10.7674	21.7199	36.6076	9.0325	12.8554	11.2805	27.0715	25.0691	7.76778	12.8689	7.76529	10.6963
		85	29.0726	10.7784	25.2143	9.12292	29.2089	34.313	7.97389	10.8422	13.9702	24.774	40.7572	10.2585	17.503	12.0605	29.1158	34.2014	10.5076	16.4037	11.0447	13.0202
		100	54.215	12.7122	23.4911	10.9706	24.1639	38.8457	9.35916	14.9985	12.7411	27.4944	45.8374	11.2209	17.6119	11.1154	28.888	44.4521	13.2921	16.7014	14.4785	14.719
		115	45.4548	14.9592	20.8482	12.0302	28.8033	46.9102	11.9792	19.0313	10.1739	28.9283	44.8227	12.2785	16.8316	9.74853	30.0806	56.9742	15.1679	15.1635	13.9912	18.2304
		130	50.0891	15.4363	22.7132	12.8913	30.8288	43.2609	14.7317	23.61	10.5283	29.5456	42.7391	12.1441	14.8443	10.0365	21.0755	60.2629	16.0454	16.6867	16.2434	19.1538
		145	47.2567	19.9383	24.4073	15.972	29.0587	43.2718	23.3905	26.3612	13.7038	33.475	26.5349	16.6965	14.2829	11.7042	20.9097	60.5762	18.3321	15.3068	17.2092	19.5886
		160	60.5968	23.1411	25.3553	19.6854	35.2538	57.9431	29.611	32.1914	16.4409	37.2361	28.9466	22.3254	13.4643	15.1037	24.2894	66.2262	21.5824	20.3762	19.8247	23.3768
		175	56.083	33.0999	28.5634	26.8974	40.0271	68.4375	40.5394	35.0578	23.1105	36.8552	29.511	31.1397	15.7207	19.2708	23.0195	66.4202	27.482	23.9307	22.7523	24.1275
		190	62.5346	41.2677	33.3403	33.2826	50.3833	75.3151	51.9889	47.6752	35.5208	37.4677	35.4046	38.6923	17.5797	29.1281	24.416	64.8649	36.1518	23.1278	29.2283	25.7329
		205	76.5649	52.0657	43.7918	46.4254	58.4967	77.4547	66.9992	56.5442	48.1832	47.5431	38.2116	46.791	23.8619	40.6279	33.0863	69.9564	42.7533	23.0106	37.3558	26.9932
		220	69.1242	66.2638	54.1232	59.9507	64.3167	77.3628	81.9618	67.7529	57.9346	56.8169	44.5325	61.2923	30.7673	53.4302	37.0508	77.7115	54.7763	28.9993	41.6997	27.9247
		235	75.4867	79.1238	67.9876	73.5576	73.7676	91.466	95.1965	86.8022	70.4688	69.6042	51.6928	73.1476	37.5782	65.2748	34.7353	79.3124	62.553	37.8437	50.1773	29.1115
		250	82.0308	90.6109	82.1896	88.7525	92.3088	84.7585	109.94	104.982	85.7884	94.3366	72.7835	78.5417	51.9769	76.4115	38.4304	79.5428	73.7101	48.1878	58.3465	27.9195
		265	100	100	100	100	100	77.7514	119.221	128.839	94.4715	111.357	78.6498	95.4221	62.0744	83.5673	44.5463	90.0566	82.3926	53.428	67.3491	31.5169
			HSA
	PD98059	time (min)	control						DMSO						PD98059 0,5µM						PD98059 5µM
		40	4.13819	3.77451	9.97833	6.98669	12.897	7.05095	18.6421	5.67963	12.2458	3.80029	10.3677	11.9944	8.73469	7.86882	15.3284	12.3015	15.0634	17.5924	15.0159	4.37498	9.09914	6.24975	13.0008	8.40981
		55	10.6251	7.77555	15.9281	8.51639	19.1289	17.1007	26.0952	9.60535	14.9827	7.36837	13.1246	16.27	15.3824	9.92811	17.368	15.3872	17.0113	21.4055	17.3564	9.54526	11.9909	8.1809	19.551	15.8655
		70	10.6353	8.664	23.4225	11.9554	23.2431	23.1171	46.1053	14.3723	18.931	12.4164	16.1987	22.2658	26.1705	13.0206	21.7871	19.6755	23.729	25.8977	21.6102	11.8444	16.6133	10.1228	21.5607	21.6277
		85	34.5524	10.8046	27.8998	14.885	28.733	26.4239	52.2133	18.0901	25.8826	14.3457	21.2056	26.0113	44.1755	18.8506	22.7131	20.1669	27.6904	33.9479	41.7512	14.1696	22.4927	13.0983	27.74	23.5464
		100	41.8392	13.5512	31.6762	17.7815	35.2843	34.8961	63.1591	23.8865	29.2029	17.1455	25.784	31.0744	74.4646	21.1149	28.6249	24.7057	34.748	43.8568	49.7105	18.2237	30.5125	19.6506	32.7754	30.6607
		115	36.7965	17.1473	37.4738	21.2908	46.0252	35.909	74.4103	27.4413	43.3079	18.0127	30.1935	34.4548	91.8839	25.4342	37.3149	28.1577	40.1037	48.9835	53.2055	23.5213	33.8382	21.5568	39.8827	33.8259
		130	40.8329	19.173	44.8674	25.4954	48.9996	46.8426	92.0706	31.6804	48.9296	23.7773	33.8439	38.3346	95.4752	28.7999	47.5407	32.1996	42.8118	59.5857	65.3395	39.6225	39.9845	26.3081	47.5984	40.9205
		145	36.1491	25.0201	57.2273	29.2399	48.1149	51.4579	84.3486	43.3339	51.7674	29.001	35.6668	43.6311	90.312	39.3955	54.0146	38.0759	46.8899	64.3298	78.0537	50.6789	45.0175	31.2887	54.2464	46.4628
		160	39.8412	29.6617	60.2491	32.7488	51.4881	56.7744	90.4063	55.7283	48.7322	34.0965	36.0935	46.6382	96.4801	46.7854	57.1447	41.7938	46.5442	76.0036	86.7883	62.6186	56.3851	40.4241	61.7373	54.1824
		175	48.2688	40.3083	68.2429	40.8291	52.2725	59.6297	102.651	65.52	49.5716	42.5366	35.0615	54.0845	107.763	57.7882	57.7737	43.6901	49.0332	85.9116	122.031	81.2138	61.1791	48.9059	68.3303	62.7994
		190	64.8193	53.2413	65.9102	46.5952	60.6828	68.831	128.234	79.075	50.2841	46.6932	34.6711	60.2151	139.559	72.8057	51.1519	47.4216	60.8331	95.3312	130.453	94.5262	70.1617	54.7063	76.0541	69.3359
		205	68.2671	59.4326	63.0962	62.7216	59.9689	75.2849	115.609	81.2192	50.0284	55.651	36.4759	70.1697	140.65	79.1558	47.3642	55.293	64.3429	98.7674	150.815	107.906	77.241	68.6346	86.5722	78.4932
		220	73.8945	71.0745	67.7465	74.4023	62.5845	84.6271	133.001	90.4796	58.3453	65.3365	42.6439	75.021	169.69	99.2593	53.1034	59.9155	57.2655	97.2528	165.189	125.396	74.4679	82.6378	96.0093	91.3948
		235	89.029	82.0149	68.2533	81.157	76.7309	91.336	147.935	101.465	60.6969	73.7272	51.9206	78.0898	183.826	108.464	47.4332	68.1924	60.5559	98.0798	179.433	130.427	65.6163	84.5489	110.981	98.6013
		250	91.0478	97.9792	84.8958	85.035	82.569	97.9679	147.081	102.886	62.5755	81.9232	59.4649	87.1304	220.367	117.129	51.0091	69.789	68.0042	109.379	190.191	148.172	84.5538	87.2968	106.457	111.225
		265	100	100	100	100	100	100	142.822	110.357	71.0002	83.0006	86.1221	91.6422	209.021	114.461	61.0918	80.1599	88.9644	108.42	207.553	135.71	93.7731	103.651	126.982	117.424
			HAA1
	PD98059	time (min)	control						DMSO						PD98059 0,5µM						PD98059 5µM
		40	4.90954	2.91137	4.13772	3.91841	10.9141	11.3585	9.55926	3.18534	11.2213	4.22694	12.9855	7.97299	8.61276	2.29659	4.84811	2.85852	18.3865	7.394	3.58727	3.0034	14.0301	1.72041	11.1374	8.44466
		55	7.88155	5.94358	5.82725	6.25683	15.9048	19.6888	13.9439	6.62751	13.6445	6.19067	18.9658	13.1909	9.81315	4.66193	12.8335	6.04878	23.2248	14.8911	9.95366	3.56974	19.2232	2.48824	13.5423	14.0321
		70	10.9939	9.44301	8.59654	5.86725	20.6764	26.8064	17.0221	9.33982	16.486	7.44541	24.3631	18.4672	14.1291	6.91569	17.6576	7.71164	25.4909	21.8453	14.7167	5.28523	21.143	2.79609	16.7402	16.1638
		85	17.5191	11.6251	16.9409	7.84119	26.699	18.6128	19.8925	9.31484	15.3261	7.27448	30.7047	18.0629	24.0819	8.60115	18.0216	8.76852	32.9676	25.8256	20.8056	7.19213	25.948	3.23016	18.4361	18.1208
		100	22.9208	12.885	18.1001	7.88545	25.2915	18.6983	24.6978	12.2692	17.3256	7.0225	27.8297	17.1003	25.4802	11.0692	18.7061	10.226	33.6291	28.5699	19.1242	11.3957	29.7024	3.52774	21.5576	21.822
		115	32.9033	14.7956	19.3656	9.82876	26.5787	21.5502	26.0571	14.08	18.4355	6.66781	27.1183	19.9695	32.0538	12.652	22.5416	8.76058	33.0361	30.9854	24.2052	12.2585	39.6653	5.21961	21.999	30.5685
		130	34.393	17.2777	26.9988	12.1025	25.6147	28.2414	31.4106	16.6111	18.4112	5.68376	22.3774	27.2625	34.1815	14.0518	26.3256	8.22936	30.6714	34.2173	27.061	13.0506	35.185	7.36934	20.206	32.2777
		145	41.5099	22.0755	26.6159	15.6436	18.9367	32.6256	31.3239	21.9053	21.7953	6.71695	20.7518	31.3059	30.1048	19.2846	23.2522	9.79515	21.3798	36.2395	34.9682	18.4581	34.0472	13.2289	27.1445	39.4859
		160	42.8023	27.6083	29.7463	24.7294	21.0135	29.4307	35.4654	25.9249	29.824	8.45318	23.4506	38.7476	34.8819	24.0216	28.8163	14.2881	17.9821	41.1513	37.3517	24.5641	38.8362	20.236	24.9291	43.6702
		175	54.0513	35.2346	29.6073	33.7189	23.1212	30.3368	40.3557	35.4116	38.8294	11.6123	24.2846	45.8474	41.2119	32.0217	35.5259	21.7029	18.6374	41.0046	35.4036	36.2959	40.671	29.095	27.3542	47.3062
		190	62.6515	42.7164	33.8592	49.1204	29.2795	36.7619	41.4314	43.5523	50.6711	17.4753	29.0937	59.2127	43.782	45.2405	48.0971	33.3216	22.237	51.9838	43.2149	48.2223	44.3348	38.9045	28.3721	57.6651
		205	52.6006	55.7389	45.6528	63.6532	43.4569	47.084	44.1097	50.0995	63.8856	25.8081	35.6669	69.7203	49.0765	55.6079	59.7912	47.8859	28.2393	66.9457	45.2685	61.1386	47.3665	53.3736	31.5903	68.7097
		220	62.6433	65.747	60.6105	75.8879	49.857	63.7317	51.9525	62.1955	76.8376	35.9922	43.049	84.1935	49.9415	69.46	71.5457	61.5865	35.6475	76.5453	52.9902	73.9529	57.8675	65.0924	34.1596	72.3299
		235	68.6974	80.7435	72.3797	87.565	60.078	79.6935	57.6246	74.4334	88.0093	44.7702	60.4901	97.8298	59.3824	78.1612	75.0205	74.2689	49.1035	102.525	58.3001	85.065	64.5538	70.0728	40.694	89.3767
		250	82.4441	100.722	84.1046	94.8071	80.5162	89.1554	74.6843	94.4884	100.917	54.0429	74.9939	127.541	71.2043	89.8388	98.2625	89.7954	54.9015	113.805	76.2476	94.4573	82.7382	76.1453	50.7763	101.201
		265	100	100	100	100	100	100	78.3743	95.1884	109.079	61.7078	89.4893	158.588	85.4046	98.3316	124.183	97.4593	70.2945	122.924	68.6625	96.9569	91.1469	87.1031	69.2108	115.986
			HAA2
	PD98059	time (min)	control						DMSO						PD98059 0,5µM						PD98059 5µM
		40	4.47253	2.96574	16.0242	3.60509	11.96	1.92116	10.8012	3.51948	3.5425	6.96001	11.8846	4.16872	8.01788	3.35064	11.3785	3.13777	10.9768	4.75604	6.62302	3.61011	7.54351	3.51131	17.8754	2.50021
		55	12.2821	6.63518	19.8595	6.02393	17.2804	2.96906	16.4422	4.7107	5.12855	8.95245	16.0598	9.11301	18.1218	4.8148	16.5507	3.55242	19.6757	8.27128	18.7427	5.27511	12.8356	6.78763	24.7182	3.48343
		70	21.5932	8.27708	24.1407	7.83385	23.9176	4.95293	28.4803	6.31168	7.23776	10.7674	21.7199	11.9689	18.0496	7.34673	19.7494	7.11124	26.0256	9.91354	31.2188	6.3358	21.0511	8.08665	28.4561	4.95131
		85	29.0726	10.7784	25.2143	9.12292	29.2089	7.92537	34.313	7.97389	10.8422	13.9702	24.774	12.3062	24.7221	9.05789	19.0849	8.15373	28.0562	11.0422	38.7787	8.47447	25.3039	9.68902	35.9368	8.85265
		100	54.215	12.7122	23.4911	10.9706	24.1639	7.07032	38.8457	9.35916	14.9985	12.7411	27.4944	11.4735	26.9661	10.8835	17.2841	8.37398	24.8127	11.0084	43.4841	11.6515	25.9204	10.5889	39.093	7.83099
		115	45.4548	14.9592	20.8482	12.0302	28.8033	6.71495	46.9102	11.9792	19.0313	10.1739	28.9283	11.7427	31.0469	11.3252	18.7871	8.90295	21.6516	11.4261	54.4011	13.6568	27.422	8.91405	40.1778	6.89033
		130	50.0891	15.4363	22.7132	12.8913	30.8288	7.9375	43.2609	14.7317	23.61	10.5283	29.5456	13.9816	36.8922	12.784	17.0594	10.1002	18.9988	11.15	61.8784	14.8622	25.0646	10.9635	30.3516	7.11849
		145	47.2567	19.9383	24.4073	15.972	29.0587	9.10611	43.2718	23.3905	26.3612	13.7038	33.475	18.0401	47.9338	18.5077	17.9408	12.4381	17.7562	13.8637	46.5278	20.4332	27.7509	11.2986	23.4899	7.44374
		160	60.5968	23.1411	25.3553	19.6854	35.2538	11.7886	57.9431	29.611	32.1914	16.4409	37.2361	23.6293	57.0619	25.8365	19.2031	18.2387	17.732	16.4407	52.7865	26.393	32.9888	16.4104	21.8105	10.2343
		175	56.083	33.0999	28.5634	26.8974	40.0271	15.2695	68.4375	40.5394	35.0578	23.1105	36.8552	32.0891	68.5172	34.3726	21.2467	25.9971	22.3446	23.4034	44.4006	30.1014	36.4695	21.7816	23.3346	13.2356
		190	62.5346	41.2677	33.3403	33.2826	50.3833	22.8496	75.3151	51.9889	47.6752	35.5208	37.4677	48.5687	78.8144	44.2542	27.4865	38.7793	30.6041	37.742	43.6747	38.9191	37.6987	30.4202	28.9438	17.8493
		205	76.5649	52.0657	43.7918	46.4254	58.4967	36.3934	77.4547	66.9992	56.5442	48.1832	47.5431	66.0688	94.1168	59.2456	36.2983	51.1446	33.7087	46.9596	44.5977	48.5397	39.9535	43.561	35.9896	22.0994
		220	69.1242	66.2638	54.1232	59.9507	64.3167	51.3419	77.3628	81.9618	67.7529	57.9346	56.8169	81.0843	111.482	75.5965	52.2473	62.2468	37.3629	62.2365	53.0984	55.7844	53.9526	52.1434	40.6853	27.3845
		235	75.4867	79.1238	67.9876	73.5576	73.7676	72.6736	91.466	95.1965	86.8022	70.4688	69.6042	93.1385	117.281	83.4785	65.979	74.6082	40.3895	78.2222	53.1286	64.2424	64.0933	61.2258	49.0091	33.2326
		250	82.0308	90.6109	82.1896	88.7525	92.3088	80.9779	84.7585	109.94	104.982	85.7884	94.3366	100.499	135.487	101.457	90.735	88.1858	45.2808	96.7786	62.5842	72.9581	80.5913	70.5814	57.8066	39.4626
		265	100	100	100	100	100	100	77.7514	119.221	128.839	94.4715	111.357	107.926	119.546	114.398	112.463	85.7177	50.3909	95.3451	70.4585	73.6731	88.986	76.2072	79.1007	45.8819
			HSA
	SHP099	time (min)	control					DMSO					SHP099 2µM
		40	7.10698	4.37291	4.37366	13.2271	8.42327	9.36219	7.4352	7.11514	4.67955	8.93573	3.96527	6.14389	6.11836	7.19673	6.56973
		55	8.08446	11.3467	11.3988	14.3008	12.3073	14.5766	10.0919	9.66363	7.05941	11.3834	5.94032	8.70487	7.88426	9.71118	6.86835
		70	11.2022	13.1022	13.0918	19.0805	22.7593	19.1633	16.8546	16.143	11.5513	13.5075	13.356	14.1973	13.1789	10.863	10.8244
		85	24.6127	16.1661	16.1543	26.5525	26.2572	27.6969	19.403	18.5888	11.8623	18.6571	19.1986	17.3987	16.2282	13.0684	12.1587
		100	30.6113	17.9214	17.9007	32.9612	30.4405	31.6827	21.5218	20.6166	15.2512	22.7226	22.7955	18.89	17.6181	17.9415	14.5931
		115	42.0064	22.2761	22.2785	33.9345	35.3922	40.2652	25.7143	24.6293	19.7746	25.9137	28.1689	21.144	19.6444	23.1848	17.1856
		130	44.9106	25.9177	25.9566	44.6307	39.8465	42.659	28.1825	26.9787	22.8189	30.8832	29.7825	25.2302	23.6347	30.2497	22.6663
		145	56.7641	28.1347	28.1764	44.7414	48.7383	51.4121	31.1188	29.7935	26.5088	34.4452	30.4615	30.8116	28.8881	34.8953	30.962
		160	63.0473	32.5525	32.5891	54.0293	59.4793	51.4719	36.5607	34.9899	25.1919	38.9645	33.3775	39.3042	37.3786	37.1662	31.601
		175	71.753	38.6483	38.6859	58.5092	60.1961	63.0256	46.0375	44.0558	29.7094	42.4736	44.2432	48.0033	45.8177	41.5432	47.9664
		190	70.6074	51.8209	51.9078	61.6773	66.5153	64.1367	58.228	55.7171	34.3522	49.0867	42.1234	61.267	58.7882	58.6573	43.3349
		205	78.9197	63.7652	63.8177	58.7948	68.6676	66.1605	66.4911	63.5992	38.3688	58.4393	48.807	70.7548	66.3644	70.9808	45.5308
		220	89.3021	70.4269	70.5848	62.1425	81.4473	62.3248	74.329	71.1253	43.8867	59.861	49.8357	77.8678	74.5322	80.089	65.2008
		235	90.6975	83.3235	83.4398	76.9386	80.0676	59.7644	83.6867	80.0911	48.9282	63.5523	53.6193	81.7922	81.2912	87.4627	69.8011
		250	98.5259	94.5972	94.5641	87.9301	87.1998	67.4281	97.312	93.109	51.0249	66.8073	69.6465	89.0925	88.5663	103.122	80.918
		265	100	100	100	100	100	66.9475	101.149	96.7944	49.8016	65.0169	77.3024	93.514	92.9354	115.847	106.897
			HAA1
	SHP099	time (min)	control					DMSO					SHP099 2µM
		40	15.6088	3.61345	3.54914	10.5591	8.8055	12.4952	5.64335	5.53266	6.53503	6.77193	8.01688	4.43364	4.15325	9.53794	12.5717
		55	22.9464	6.43796	6.31395	13.5004	15.8569	22.7058	11.8374	11.5945	8.4041	11.3994	18.2422	7.79507	7.30381	13.3843	21.9055
		70	33.8746	12.8551	11.6657	18.2128	31.8872	29.9961	15.4647	15.1484	12.0714	29.5759	27.6245	11.9835	11.2683	18.0587	37.5711
		85	37.1698	13.312	13.1087	22.322	37.4277	34.855	21.3531	20.9136	13.8437	29.8983	40.594	16.5259	15.5196	19.4371	47.3869
		100	45.4596	16.9991	16.6884	23.5865	33.5718	38.8123	27.3187	26.7475	21.28	36.1948	51.0534	20.59	19.41	23.8623	63.1132
		115	50.7689	21.005	21.5615	23.8947	29.0938	46.068	31.2642	30.6078	22.9197	45.1395	58.4022	20.4973	19.391	22.5031	66.7538
		130	69.7668	20.9056	21.6418	23.7803	32.71	51.898	34.3286	33.6039	26.561	49.7114	64.226	21.4278	20.3692	17.7679	75.6218
		145	65.7112	23.3739	23.0143	24.0705	39.5418	54.0342	33.0744	32.3767	28.7612	51.6377	76.3528	23.2003	22.0082	13.1856	72.3082
		160	65.5958	27.1894	26.9286	22.7049	51.1591	50.0169	40.8888	39.8834	33.455	60.9108	75.8204	29.3991	27.9328	11.8403	74.6411
		175	77.3694	35.3275	35.1364	21.5065	59.0446	55.4189	51.8184	50.7189	32.5189	49.3612	81.9871	36.9576	34.9837	22.1301	86.4067
		190	85.4522	45.1985	45.1113	30.2348	54.9753	48.7655	67.7598	66.0129	39.7959	57.5181	87.4856	54.2927	51.3011	38.4147	93.5052
		205	86.9692	54.7743	54.7315	35.7623	56.873	49.6823	76.343	74.4389	41.7082	67.2034	105.5	67.0687	63.4878	65.1436	110.414
		220	97.0489	66.4614	66.5047	50.0113	56.8714	52.9903	87.6467	85.5316	41.3321	86.2666	119.126	79.244	74.8981	88.7476	143.673
		235	98.5564	80.0949	80.1809	64.6727	75.324	60.3945	99.0431	96.3728	46.9916	86.5684	136.603	93.5678	88.3641	125.73	163.012
		250	91.0455	90.8562	90.7975	72.9356	82.6831	68.9727	116.948	113.683	66.1079	96.0678	156.946	108.604	102.384	162.965	189.641
		265	100	100	100	100	100	79.4372	108.468	105.854	82.5816	110.224	158.717	122.261	115.264	226.458	228.631
			HAA2
	SHP099	time (min)	control					DMSO					SHP099 2µM
		40	7.63775	3.97708	4.01062	5.56969	7.46458	7.01732	2.40801	2.33758	6.07386	16.2069	9.25759	3.11235	3.16466	8.18441	25.2965
		55	11.737	6.93813	6.95642	9.45996	23.8908	12.2589	4.75533	4.64391	8.40217	32.7402	11.5578	6.07094	6.17605	13.3758	36.8718
		70	17.0934	10.0309	10.052	11.57	38.3061	16.543	8.79843	8.57602	10.1922	46.7897	15.4104	10.126	10.2914	18.2649	61.4623
		85	20.8458	12.7534	12.7754	14.1866	56.2657	22.238	11.449	11.1396	15.4443	54.0487	22.3907	14.0524	14.292	20.3438	73.8481
		100	29.3281	15.7506	15.7642	19.8735	64.6933	28.9901	15.4455	15.0363	19.1276	56.2743	30.796	16.331	16.6044	23.6324	77.4659
		115	33.0638	18.6549	18.6581	27.3052	71.2976	33.1706	18.8238	18.2485	20.9769	53.0454	40.7923	18.1277	18.8791	26.7572	66.3932
		130	40.0304	18.7598	18.784	27.2814	72.7485	33.1308	21.6814	21.0479	23.7188	60.2683	50.7787	20.2464	21.0095	29.4898	64.255
		145	42.1564	21.3065	21.3707	29.559	71.5071	32.4335	25.0065	24.3301	21.178	76.0084	53.5537	20.2633	21.1623	35.7016	83.523
		160	45.5842	27.4371	27.554	28.9306	93.3755	26.5769	32.7046	31.8681	20.3891	91.223	57.9861	24.3459	25.3217	35.2034	113.156
		175	47.5791	34.392	34.5082	30.0582	87.6004	29.0158	45.9929	44.8416	21.7275	96.9115	66.1876	36.8219	38.1886	39.8635	128.788
		190	54.5463	46.5307	46.6942	28.9626	80.2764	27.8792	61.5859	59.9477	28.6855	85.744	74.8945	44.8819	46.2753	46.4272	135.748
		205	61.2102	55.5838	55.6424	35.6858	71.0878	28.446	76.3274	74.0858	36.7949	79.2046	85.0387	54.6549	56.3746	68.3238	161.269
		220	63.9842	65.7119	65.6663	48.5844	70.7957	30.9296	91.7517	89.1765	42.0648	78.7026	96.3243	69.1499	71.0625	95.253	160.585
		235	77.7051	81.1336	81.144	72.6095	82.7535	32.5953	102.411	99.6775	52.9148	89.282	105.057	79.9226	81.6964	113.507	178.486
		250	84.7598	90.5877	90.4975	80.3281	89.9465	36.5208	126.046	122.466	68.0859	97.6163	117.061	92.9496	95.0927	140.438	211.112
		265	100	100	100	100	100	41.4603	137.23	133.209	80.6338	106.936	126.539	108.661	111.016	170.95	229.65
Figure 2b
		HSA				HAA1				HAA2
	R406	w/o	DMSO	0,0175µM	0,07µM	w/o	DMSO	0,0175µM	0,07µM	w/o	DMSO	0,0175µM	0,07µM
		100	142.822	160.839	119.406	100	78.3743	58.415	48.7157	100	77.7514	78.6498	90.0566
		100	110.357	98.029	74.0507	100	95.1884	84.3113	77.6061	100	119.221	95.4221	82.3926
		100	71.0002	50.2281	56.8439	100	109.079	51.7722	47.3424	100	128.839	62.0744	53.428
		100	83.0006	76.5793	73.2071	100	61.7078	88.6096	60.0362	100	94.4715	83.5673	67.3491
		100	86.1221	48.5886	70.3918	100	89.4893	43.9041	62.5984	100	111.357	44.5463	31.5169
		HSA				HAA1				HAA2
	PD98059	w/o	DMSO	0,5µM	5µM	w/o	DMSO	0,5µM	5µM	w/o	DMSO	0,5µM	5µM
		100	142.822	209.021	207.553	100	78.3743	85.4046	68.6625	100	77.7514	119.546	70.4585
		100	110.357	114.461	135.71	100	95.1884	98.3316	96.9569	100	119.221	114.398	73.6731
		100	71.0002	61.0918	93.7731	100	109.079	124.183	91.1469	100	128.839	112.463	88.986
		100	83.0006	80.1599	103.651	100	61.7078	97.4593	87.1031	100	94.4715	85.7177	76.2072
		100	86.1221	88.9644	126.982	100	89.4893	70.2945	69.2108	100	111.357	50.3909	79.1007
		100	91.6422	108.42	117.424	100	158.588	122.924	115.986	100	107.926	95.3451	45.8819
		HSA			HAA1			HAA2
	SHP099	w/o	DMSO	2µM	w/o	DMSO	2µM	w/o	DMSO	2µM
		100	66.9475	77.3024	100	79.4372	158.717	100	41.4603	126.539
		100	101.149	93.514	100	108.468	122.261	100	137.23	108.661
		100	96.7944	92.9354	100	105.854	115.264	100	133.209	111.016
		100	49.8016	115.847	100	82.5816	226.458	100	80.6338	170.95
		100	65.0169	106.897	100	110.224	228.631	100	106.936	229.65
Figure 2c
	concentration (µg/ml)	HAA1				HAA2
	1	-0.075	0.105	0.145	0.02	0.18	0.005	0.255	0.265
	10	1.495	1.215	1.335	1.415	3.125	3.27	4.025	4.425
	25	4.405	2.84	3.115	3.21	6.24	6.54	8.315	10.17
	50	8.185	4.715	6.415	6.765	16.26	13.975	16.99	18.38
	100	12.92	8.965	10.72	12.66	21.955	23.555	24.325	29.05

## Sheet: Figure 3
Figure 3b
		dashed lines mark the areas shown in the manuscript
Figure 3c	glycans per protein			sialic acid per glycan			galactose per glycan
	IgA1	IgA2		IgA1	IgA2		IgA1	IgA2
	0.904624	2.52627		1.13531	0.650006		1.18592	1.96069
	1.08109	2.18836		0.941966	0.625522		1.09399	2.12455
	1.01429	2.01812		0.922725	0.502799		0.720088	2.04785
	1.24553	1.65825		1.21832	0.68608		0.658254	2.62794
	1.00787	1.52096		0.940116	0.593309		1.14327	2.87151
	0.746595	1.91954		0.841562	0.493302		1.19847	2.11097
Figure 3d	sialylation							galactosylation									bisection			fucosylation			non-complex
	IgA1 S0	IgA2 S0	IgA1 S1	IgA2 S1	IgA1 S2	IgA2 S2		IgA1 G0	IgA2 G0	IgA1 G1	IgA2 G1	IgA1 G2	IgA2 G2	IgA1 G3	IgA2 G3		IgA1	IgA2		IgA1	IgA2		IgA1	IgA2
	16.1476	15.7008	77.6321	77.7307	6.22027	6.56848		10.4552	17.2872	21.9751	20.1073	67.5696	62.6055	0	0		41.6856	22.9899		0.634961	0.812073		5.2702	18.3694
	15.9893	16.0389	78.4809	78.4056	5.5298	5.55556		10.029	17.3	22.473	20.9901	67.4981	61.7099	0	0		40.2052	21.9917		0.643815	0.710399		4.68094	17.7388
	11.7719	15.4114	80.5756	77.4316	7.65247	7.15696		8.27247	20.7314	17.3323	15.5495	74.3952	63.7191	0	0		41.3967	22.806		0.909171	1.18587		4.83702	23.7424
	11.5686	13.2473	80.59	79.8721	7.8414	6.88061		7.86155	16.1811	18.0919	18.4855	74.0465	65.3334	0	0		35.6594	19.2041		0.932006	1.01261		4.15033	17.1102
	10.1478	11.297	79.3667	80.3221	10.4855	8.38086		7.06173	16.1686	13.094	14.7806	79.8443	69.0507	0	0		24.2474	13.8206		0.586477	0.86021		4.46196	18.0214
	14.3274	15.0213	80.1255	80.4654	5.54713	4.51334		8.71374	16.2957	21.8372	19.9994	69.4491	63.705	0	0		41.0339	23.0199		0.694305	0.842042		4.20095	15.3119
	12.7234	16.5888	78.4778	75.5627	8.79878	7.84847		8.82536	20.1298	15.9009	13.9974	75.2738	65.8728	0	0		37.3076	21.8086		1.0048	1.48291		5.44344	21.8395
	14.8911	15.9817	80.4381	80.1347	4.67076	3.88366		9.92486	18.1994	22.7401	21.4872	67.3351	60.3134	0	0		44.6172	23.7796		0.914656	0.842291		5.33345	18.3124
	15.1383	16.0338	76.3681	77.9319	8.4936	6.03439		10.6219	18.2478	17.6639	19.2819	71.7142	62.4704	0	0		38.3559	23.1811		0.783849	0.759785		5.67689	18.5922
	15.0588	16.2055	78.1029	78.0596	6.83828	5.73497		9.34964	16.4481	20.6679	19.6957	69.9824	63.8561	0	0		42.5909	23.4307		0.844385	0.810874		4.71081	15.2259
	16.2713	17.4302	78.5087	77.5178	5.21995	5.05206		10.0771	19.5508	22.378	19.1369	67.5449	61.3124	0	0		47.1614	26.2161		0.76655	0.788844		5.54731	18.1976
	15.2152	15.2796	78.678	79.1295	6.10682	5.59084		9.5959	17.2425	20.8883	19.3391	69.5158	63.4185	0	0		41.4616	21.4227		0.680654	0.647941		5.64025	18.5099
Figure 3e	sialylation							galactosylation									bisection			fucosylation			non-complex
	IgA1 S0	IgA2 S0	IgA1 S1	IgA2 S1	IgA1 S2	IgA2 S2		IgA1 G0	IgA2 G0	IgA1 G1	IgA2 G1	IgA1 G2	IgA2 G2	IgA1 G3	IgA2 G3		IgA1	IgA2		IgA1	IgA2		IgA1	IgA2
	15.942	30.5925	22.5425	23.0208	61.5155	46.3866		9.98427	24.3683	2.64665	1.91401	86.6081	73.1989	0.760949	0.51871		56.2035	39.0956		86.3432	71.4164		9.98427	24.3683
	9.1576	24.9143	22.3152	24.7763	68.5272	50.3094		4.52574	19.0823	1.80996	1.52916	92.8154	78.8064	0.848889	0.582072		58.8402	40.7385		93.4491	77.4454		4.52574	19.0823
	10.9963	33.1827	20.8541	21.1379	68.1496	45.6795		6.9612	28.6516	1.38917	1.0063	90.5053	69.6131	1.14433	0.728935		55.2202	35.4204		90.0403	66.4176		6.9612	28.6516
	4.75812	10.2936	18.6595	25.3838	76.5824	64.3226		2.21515	6.17666	0.973223	0.856209	95.9265	92.4123	0.88517	0.554815		52.2848	42.0959		96.8088	92.3958		2.21515	6.17666
	8.99106	20.0203	20.8954	25.0705	70.1135	54.9092		4.64604	14.8613	1.86423	0.902246	92.2156	83.6489	1.27414	0.587593		42.5499	33.5861		93.6009	82.6507		4.64604	14.8613
	6.96858	15.5099	23.2506	28.7749	69.7809	55.7152		3.20612	10.9295	1.64728	1.19468	94.09	87.2156	1.0566	0.6602		57.2371	41.7938		95.4002	87.2961		3.20612	10.9295
	12.0176	38.6228	19.885	20.3285	68.0974	41.0487		8.19729	33.7877	1.45246	1.15377	88.9811	64.3994	1.3691	0.659152		49.3233	31.8105		87.6689	59.303		8.19729	33.7877
	7.05335	18.0674	22.2246	26.889	70.7221	55.0436		3.6894	12.9038	1.41433	1.36321	93.8468	85.066	1.0495	0.667014		63.0728	46.9359		94.5783	84.8779		3.6894	12.9038
	11.8798	19.0069	21.1085	24.282	67.0117	56.7111		6.82099	14.2064	2.46238	1.26672	89.8558	84.0816	0.860875	0.445344		52.9983	40.7194		91.3518	83.7814		6.82099	14.2064
	7.30591	16.1815	21.3236	26.3956	71.3705	57.4229		3.72683	11.0496	1.45483	1.02475	93.7923	87.4624	1.02604	0.463274		57.8208	43.956		94.8645	87.158		3.72683	11.0496
	10.9328	24.1691	24.0466	25.3098	65.0205	50.5211		6.03619	19.8947	1.94472	0.767034	90.6855	78.5982	1.33361	0.740061		60.1371	39.5505		92.1315	77.4995		6.03619	19.8947
	8.88871	17.7604	22.9097	27.1956	68.2016	55.0441		4.49895	11.3237	1.73015	1.48934	92.7277	86.6038	1.04319	0.583165		57.8191	42.9279		93.9838	86.8423		4.49895	11.3237
Figure 3f	sialylation				galactosylation					bisection		fucosylation
	IgA2 S0	IgA2 S1	IgA2 S2		IgA2 G0	IgA2 G1	IgA2 G2	IgA2 G3		IgA2		IgA2
	19.8312	80.1688	0		0	67.631	32.369	0		86.4169		100
	18.8898	81.1102	0		0	67.3792	32.6208	0		85.0811		100
	11.8067	88.1933	0		0	64.1386	35.8614	0		83.2574		100
	11.4112	88.5888	0		0	88.2567	11.7433	0		95.2811		100
	12.4178	87.5821	0		0	85.3742	14.6258	0		92.5454		100
	16.1297	83.8703	0		0	78.9861	21.0139	0		91.6886		100
	12.044	87.956	0		0	63.0743	36.9257	0		78.8398		100
	20.2187	79.7813	0		0	60.7377	39.2623	0		87.1688		100
	17.102	82.898	0		0	75.114	24.886	0		91.9712		100
	17.7748	82.2252	0		0	69.0973	30.9027	0		85.3059		100
	13.2886	86.7114	0		0	91.3586	8.64142	0		95.9353		100
	13.7576	86.2424	0		0	81.5494	18.4506	0		92.0029		100
Figure 3g	sialylation				galactosylation					bisection		fucosylation
	IgA2 S0	IgA2 S1	IgA2 S2		IgA2 G0	IgA2 G1	IgA2 G2	IgA2 G3		IgA2		IgA2
	15.1942	62.6428	22.163		0	10.2132	88.2294	1.55741		63.1918		96.8721
	15.6037	63.7768	20.6196		0	10.8553	87.6835	1.46124		62.3223		97.3406
	11.956	60.7093	27.3347		0	6.46231	91.4404	2.09725		62.307		94.5362
	14.8939	62.175	22.9312		0	10.8098	87.9017	1.28854		56.4483		97.5312
	12.3248	62.5766	25.0986		0	7.64947	91.2257	1.12483		46.6407		96.7433
	18.816	63.0754	18.1086		0	12.5353	86.2116	1.25314		61.1799		97.0734
	11.3384	62.2317	26.4299		0	6.33151	91.8532	1.81529		60.8864		93.1333
	17.355	64.4034	18.2416		0	11.1443	87.5052	1.35055		66.2903		96.4513
	15.5409	63.1446	21.3146		0	9.94346	88.4724	1.58413		61.6852		97.0844
	16.9486	63.8657	19.1857		0	11.1717	87.5005	1.32777		62.4653		97.1495
	17.594	62.1859	20.2202		0	10.422	88.2046	1.37345		66.1065		96.7926
	14.7199	65.2313	20.0489		0	8.50185	90.121	1.37711		58.7512		97.5589

## Sheet: Figure 4
Figure 4a
	time (min)	HSA						HAA1						HAA1-ds						HAA2						HAA2-ds
	40	4.16448	0.983578	15.2754	3.4962	7.02405	6.88157	4.73877	1.35052	30.2452	4.23341	16.5937	8.66201	7.80643	0.97108	12.9757	8.19886	13.4388	13.8152	2.2219	2.37388	25.8052	6.65747	11.6041	12.1567	5.01469	2.41033	25.8019	6.37353	13.4631	13.6761
	50	4.29233	1.15936	17.3752	4.6205	9.52268	9.87884	8.73355	2.16921	53.4158	8.2239	26.3826	14.2225	11.4396	1.31669	25.1817	13.0996	20.7875	21.2903	5.17348	3.05669	30.4691	10.8293	14.5273	15.6862	7.78117	3.4316	37.745	10.1035	18.577	19.4786
	60	4.91706	1.54229	22.4134	5.74514	12.6524	11.3046	13.6524	3.53403	72.2744	12.3139	36.3418	20.4663	12.9461	1.51864	35.8201	16.4099	26.7281	25.3272	7.10628	3.3918	44.4104	16.5773	18.6676	19.7722	9.74549	3.49401	46.5463	15.9313	23.2718	23.0686
	70	5.93346	1.74707	25.7595	8.02999	15.8211	13.4897	14.861	3.26414	82.0754	15.5071	43.0171	23.178	15.3125	1.78073	49.2872	19.1629	30.4789	28.3281	8.97646	3.97777	55.7877	18.6578	23.2332	23.7833	9.94032	4.13021	56.0694	18.9361	26.5788	25.1088
	80	6.76041	2.7063	33.5033	8.49999	18.8606	15.2904	14.7795	4.42259	91.0032	17.9771	47.2886	26.2449	16.6443	1.44683	56.9188	21.199	28.2907	28.278	12.4182	3.61872	68.4842	22.2468	30.2641	27.8012	15.702	4.33176	66.1975	22.3835	28.8239	30.5493
	90	8.31053	3.05755	31.3738	13.0827	21.9411	16.8944	15.4166	5.33118	100.036	18.9249	51.9972	31.3097	17.9527	1.23755	66.0556	23.7487	23.1264	30.3951	15.2913	2.83696	80.8193	25.2904	35.2482	32.102	18.5384	4.81114	84.2249	25.3671	27.3299	36.2053
	100	7.66751	4.01769	38.1872	14.531	25.5371	20.4619	15.5223	5.5507	100.01	18.4189	40.6963	32.9332	18.9931	1.3358	77.1946	24.5741	19.4284	30.7002	17.881	2.87965	94.6887	29.3696	39.3729	36.4972	19.195	5.60197	98.8635	28.6625	26.3025	40.4364
	110	8.17559	4.08897	40.6037	16.971	32.821	23.7686	17.2396	5.82614	97.7686	18.4666	30.9687	37.2429	20.9187	1.48731	78.6294	27.0533	17.8708	31.7126	20.2029	3.54444	102.761	32.3487	42.4073	39.9248	19.0084	6.51187	117.124	32.2763	26.1474	43.8459
	120	10.7881	4.04613	45.6624	19.1383	36.1112	26.5422	18.5808	5.8148	100.554	19.8266	23.1083	33.5924	22.0781	2.30748	81.7409	26.7723	16.0885	35.5186	20.886	4.16396	114.083	36.1777	39.4609	44.8677	20.7297	6.87297	138.081	34.3641	27.6205	47.1408
	130	10.0757	4.84212	53.6379	20.4128	41.7656	30.4252	21.8425	5.51658	105.996	21.1004	19.7252	34.7506	24.2324	3.59656	81.5605	27.2378	15.5409	37.491	24.5209	5.02466	116.357	35.8584	33.1459	49.062	21.9546	8.36233	141.023	37.0662	30.3596	45.9861
	140	12.5781	6.97703	70.0121	21.1537	43.1247	34.6915	25.3274	6.89133	104.918	22.0769	15.5322	36.2434	25.5468	5.45896	80.1362	27.3035	15.527	37.8357	26.9152	7.20273	119.062	38.4648	30.2235	50.3966	26.3593	10.2437	163.041	39.8221	30.6861	49.1837
	150	13.7817	9.47012	63.9946	25.1356	45.5791	37.7111	28.1012	9.13216	96.8889	23.3922	15.2787	37.0219	30.5972	8.26713	79.2143	28.0942	18.143	38.5668	30.2467	10.552	119.61	38.7537	23.3419	54.7358	29.1544	12.7912	173.539	44.5022	31.4558	52.4869
	160	15.5515	13.1054	67.6066	26.0765	41.7844	41.8462	33.0763	11.9783	96.764	26.5625	14.5499	39.945	35.4476	12.2142	79.6551	30.4017	20.0222	40.0398	34.8308	14.47	115.335	40.7578	22.7213	51.5091	31.6829	17.3043	180.336	47.5467	30.3591	53.7708
	170	18.435	18.9817	92.766	27.5128	42.3647	47.4999	34.7798	14.5934	89.2822	28.7536	18.1158	48.2466	39.3866	16.1781	82.2086	31.6532	28.2815	50.0944	39.2914	20.1447	112.429	44.7682	31.9713	53.492	36.4372	22.9129	186.862	50.8794	39.9335	57.6471
	180	23.8663	24.6168	89.899	31.1116	46.3658	47.9198	42.5065	18.6542	89.8391	31.4233	24.8231	56.5841	43.6153	20.9988	85.3281	34.4123	39.0323	49.9104	48.2525	28.2004	112.499	50.8934	38.7314	48.0532	41.5134	29.4332	192.295	58.8754	48.2086	61.7982
	190	26.6901	31.2039	90.7629	39.146	50.3928	53.7904	47.8151	23.8674	79.1527	36.5054	27.3107	61.3281	56.0754	28.3191	85.3428	38.9503	50.2224	56.1539	50.5175	36.6432	112.202	59.7556	45.1621	50.0335	48.1202	38.7542	196.826	66.8303	54.2257	65.1894
	200	31.147	37.347	93.435	45.9791	54.6821	59.9386	51.7679	29.8101	82.549	44.7067	40.492	70.2763	63.2792	35.3815	87.5558	47.7641	59.5606	66.3331	56.4298	46.0663	113.485	72.2348	59.9441	51.5385	55.5904	48.6442	205.65	80.0615	56.5187	71.7532
	210	36.1291	44.5873	104.01	51.8174	61.6296	63.4618	59.6219	36.5549	81.3217	53.4283	48.9088	73.3494	69.5109	44.2251	89.6308	55.0569	73.2172	82.8477	63.6294	55.737	127.51	83.7735	80.1427	56.8147	60.7756	60.7783	200.461	90.2618	67.5487	77.0466
	220	40.4828	51.5384	84.9289	63.4573	69.0983	63.6322	58.5383	44.8123	78.6107	65.0365	71.4097	83.5963	77.2223	53.4539	81.6638	68.0675	99.5726	95.4801	76.7403	66.4434	122.899	97.8346	99.8643	62.6153	72.3277	73.2778	195.907	104.851	81.9081	86.9195
	230	46.4146	60.0068	79.7966	69.8059	65.0941	70.8823	69.1846	52.5704	79.4082	78.4611	85.9633	92.149	90.1115	63.1583	86.7827	82.956	125.105	116.082	89.3901	77.5516	138.297	112.005	117.784	66.006	88.8869	85.9355	205.977	120.96	96.3696	91.4732
	240	53.4063	69.2469	74.7418	77.1478	66.2611	82.2967	79.5303	60.6832	84.3911	90.8892	97.828	101.254	96.9343	73.6403	90.1111	97.8454	136.374	120.453	100.421	88.1317	135.772	132.678	132.75	80.5909	100.567	95.2905	204.627	134.808	108.108	106.715
	250	63.0214	75.9583	77.9528	84.1679	75.5651	84.9265	89.1263	69.9825	70.0202	101.191	116.283	123.77	113.906	83.1608	97.6319	113.572	175.217	150.795	123.611	97.9137	137.113	157.366	160.076	100.117	124.842	104.572	203.777	158.739	137.303	123.576
	260	68.2242	84.3215	84.2113	89.2449	79.8633	102.466	97.9221	79.3677	63.3022	120.441	121.16	111.768	123.471	93.3055	98.8096	134.455	203.435	160.946	119.524	104.722	131.517	176.714	188.129	111.304	132.393	120.633	200.264	166.41	160.665	136.031
	270	77.4601	92.2976	92.5099	94.4207	93.7436	101.066	110.598	84.7154	63.8072	132.745	149.737	124.102	139.05	101.903	107.016	153.394	207.237	169.128	133.285	118.441	127.409	201.519	211.377	130.683	152.999	132.432	203.362	187.127	182.698	155.287
	280	100	100	100	100	100	100	128.165	94.4554	62.8692	151.657	170.012	136.968	154.816	112.743	112.837	172.205	216.234	189.362	155.462	127.353	133.425	227.681	217.166	145.317	174.773	139.839	210.772	205.418	201.674	175.626
	Endpoint:
		HSA	HAA1	HAA1-ds	HAA2	HAA2-ds
		100	128.165	154.816	155.462	174.773
		100	94.4554	112.743	127.353	139.839
		100	62.8692	112.837	133.425	210.772
		100	151.657	172.205	227.681	205.418
		100	170.012	216.234	217.166	201.674
		100	136.968	189.362	145.317	175.626
Figure 4b
	control	HSA	IgA1	IgA1-ds	IgA2	IgA2-ds
	1	0.117351	0.220453	5.93127	2.59179	3.3311
	1	1.16629	1.63914	2.23683	2.36552	1.8787
	1	0.824001	1.11314	1.21143	1.50514	1.58743
	1	0.865819	1.13842	1.15819	1.25636	1.29873
	1	2.83777	3.06526	3.3258	3.56396	3.69965
	1	0.374522	0.933297	1.51593	1.0705	1.81937
	1	1.2433	2.9554	3.28433	3.28585	4.37266
Figure 4c
	time (min)	HSA					HAA1					HAA1-dg					HAA2
	40	14.974	11.2446	2.92746	4.0324	17.4506	26.947	12.2416	9.59812	4.14584	21.9394	26.3154	9.78806	10.554	2.30345	34.2415	30.149	15.9845	6.47	5.26357	44.47
	50	16.1587	15.1625	4.91244	7.61777	26.6666	51.7579	15.5021	16.5953	16.2125	28.6367	36.2121	22.9106	15.5822	10.4401	51.6123	50.492	21.8185	11.3564	15.3624	57.0515
	60	17.8484	18.7187	7.63398	11.2142	29.8532	65.0226	25.6967	26.2616	25.584	37.0219	50.9959	21.9113	24.2493	14.2913	61.5486	84.419	34.0874	17.1919	35.6593	70.1097
	70	17.7566	26.6431	12.3657	14.4215	35.2994	88.9407	28.3184	34.6892	40.0334	37.0804	69.7691	32.5741	35.1795	27.5391	64.3594	105.326	39.8075	29.4229	40.8453	74.3457
	80	19.6644	23.7007	12.9672	16.1004	39.5922	100.013	31.64	44.8005	51.9821	44.3054	86.2121	35.7276	41.4091	37.8058	77.7942	116.978	47.5228	38.3867	56.6604	78.7555
	90	21.3381	25.5564	16.0906	18.9564	49.8105	98.6197	34.4868	57.0625	67.2097	55.4716	97.7825	37.919	51.5703	44.3747	96.1858	123.336	56.7491	50.035	67.108	112.049
	100	27.2709	28.6528	17.2134	24.2376	60.0466	91.9988	36.9484	74.0934	75.7003	55.1628	100.957	44.4653	62.3657	50.8644	97.4891	128.123	62.1903	62.9175	81.167	93.6605
	110	33.2013	33.3012	19.3091	27.0862	63.8914	92.5108	40.1161	84.5219	79.9953	57.6042	111.118	47.1551	74.159	57.8861	89.6013	128.928	68.1324	68.9398	95.8546	97.2475
	120	32.2336	35.0244	22.2404	28.5695	59.93	92.7946	45.4867	94.8411	88.1303	62.5122	100.059	51.696	88.4181	69.1512	72.4324	119.514	73.44	71.9478	106.99	86.5314
	130	40.8802	45.9569	23.3805	30.3325	65.0537	96.1482	47.3223	96.1189	94.6896	63.6356	92.1213	53.7977	89.2149	74.787	75.0544	117.82	79.2251	68.3556	123.815	85.6808
	140	42.9953	45.0775	25.2433	31.0357	60.098	94.174	52.0472	96.8729	106.369	64.3572	87.9806	57.7218	88.9141	82.0581	85.1071	117.777	87.6357	65.4348	134.327	80.2951
	150	53.6721	47.4067	27.2988	40.3043	67.3261	97.4864	52.8856	97.9968	115.461	64.9388	88.945	63.0786	84.5532	92.4138	80.0597	117.755	92.2985	65.4958	165.725	102.308
	160	53.9477	51.4813	30.5078	40.0233	83.9203	95.9359	57.9826	94.9434	134.714	61.8032	94.436	64.34	80.218	106.308	82.2818	128.036	99.3525	67.6878	189.638	93.7567
	170	70.2752	55.9418	35.0842	41.7891	86.2114	91.5537	60.0416	91.8953	153.506	72.2747	105.584	68.8237	80.2971	122.979	88.842	133.416	103.612	74.6196	191.757	87.4073
	180	66.161	60.8601	39.0438	45.0129	86.0422	88.8277	63.4961	92.8746	168.89	61.9743	122.062	78.5855	90.1363	140.654	86.866	148.131	112.713	82.4276	210.607	84.3068
	190	68.6483	66.7787	43.7944	51.1373	83.2202	94.9758	66.986	98.0452	190.457	68.8193	146.873	88.8148	116.465	153.238	84.0246	172.794	122.499	100.8	215.515	94.6549
	200	60.4866	67.9843	44.3421	56.318	89.9152	101.23	70.8436	107.336	209.193	71.4631	176.087	112.472	130.985	165.737	92.2401	199.429	137.885	117.342	211.308	108.563
	210	65.0162	74.0563	51.0464	62.5572	100.954	100.055	77.4466	119.209	219.282	75.2279	205.294	128.594	162.518	190.933	94.1069	210.139	159.816	138.331	244.357	111.236
	220	76.8255	77.1768	53.8352	63.4901	111.88	113.656	82.8806	138.178	231.587	89.9909	259.711	146.464	192.279	192.872	104.613	242.871	190.351	162.74	260.038	135.281
	230	86.7421	83.3888	58.5864	70.104	102.636	123.677	89.1825	147.699	264.523	92.0608	310.134	167.9	227.857	227.583	126.183	278.818	213.246	202.639	288.311	142.587
	240	85.4468	84.4833	64.3589	77.0491	106.343	133.84	99.1995	169.756	239.263	99.4146	341.236	193.607	282.938	251.913	157.207	313.628	247.929	239.038	345.61	161.286
	250	99.2049	84.5249	75.2637	79.1017	103.43	143.984	112.258	198.249	231.888	108.986	401.853	220.431	342.62	283.071	163.884	357.109	285.191	285.399	351.053	183.534
	260	105.391	86.8191	107.602	85.4085	103.701	172.991	123.675	225.516	242.645	127.652	457.819	244.201	404.407	325.334	208.604	422.999	322.786	327.375	374.769	221.25
	270	92.6339	92.2044	112.918	89.56	97.1219	184.379	133.903	267.961	268.483	133.712	528.307	250.611	486.191	375.339	213.108	454.618	330.792	378.327	383.85	232.02
	280	100	100	100	100	100	204.791	150.228	306.264	308.394	145.463	608.516	261.703	535.122	436.631	228.031	529.796	360.224	424.925	415.967	262.112
	Endpoint:
		HSA	HAA1	HAA1-dg	HAA2
		100	204.791	608.516	529.796
		100	150.228	261.703	360.224
		100	306.264	535.122	424.925
		100	308.394	436.631	415.967
		100	145.463	228.031	262.112
Figure 4d
	control	HSA	IgA1	IgA1-dg	IgA2
	1	0.117351	0.220453	2.5088	2.59179
	1	1.16629	1.63914	4.07471	2.36552
	1	0.824001	1.11314	1.55657	1.50514
	1	0.865819	1.13842	1.22246	1.25636
	1	1.75454	1.68918	1.85398	1.94325
	1	2.83777	3.06526	3.08119	3.56396
Figure 4e
	HAA1	HAA1-dg	HAA1-ds	HAA2	HAA2-ds
	13.75	15.77	19.99	39.605	36.685
	11.18	14.545	18.43	32.465	32.33
	6.65	10.915	12.045	24.78	26.39
	14.52	18.97	23.12	36.665	36.8
	11.17	12.825	15.48	35.28	31.565
	9.27	8.99	10.65	30.42	24.695
	9.33	10.545	15.07	26.075	26.73

## Sheet: Figure 5
Figure 5a	IgA			IgA1			IgA2			IgA2%
	RA	healthy		RA	healthy		RA	healthy		RA	healthy
	2.74	3.59		2.69	2.47		0.22	0.34		7.7	10.8
	2.57	7.93		1.92	5.65		0.32	0.85		13.3	11.8
	4.48	11.48		3.8	9.09		0.34	1		7.8	9.2
	0.92	3.41		0.75	2.57		0.08	0.23		9.5	7.4
	2.37	4.89		1.81	4.19		0.23	0.55		10.3	11.5
	2.23	1.2		1.95	1.11		0.28	0.15		12.7	12.2
	3.11	3.76		3.18	3.04		0.3	0.28		9.1	7.9
	7.79	4.14		6.8	3.11		0.54	0.24		7.2	6.5
	2.42	4.84		2.73	4.75		0.2	0.29		7.4	6
	0.9	3.59		1.06	4.66		0.2	0.31		18.9	7.2
	2.05117	3.56		1.86136	3.48		0.189816	0.37		9.25401	10.1
	1.44122	1.47		1.31937	1.17		0.121843	0.16		8.45414	11.1
	4.02036	5.23		3.84789	3.53		0.172476	0.47		4.29007	10.2
	3.33601	3.01		2.97568	3.05		0.360331	0.28		10.8013	8.9
	3.32802	3.66		3.14721	2.19		0.180808	0.17		5.43292	5.8
	2.58478	5.49		2.30598	5.11		0.278802	0.35		10.7863	6.5
	4.68394	4.83		3.95997	5.03		0.72397	0.4		15.4564	7.9
	1.68846	4.89		1.38071	4.87		0.307747	0.47		18.2265	9.2
	4.20109	4.45		3.72544	3.83		0.475651	0.31		11.3221	7.2
	3.25168	2.51		2.77522	2.28		0.476453	0.31		14.6525	12.3
	0.0277031	5.8		0.0218942	4.71		0.00580884	0.52		20.9682	9.3
	2.63635	5.31		2.3466	4.21		0.289748	0.38		10.9905	7.7
	1.52183	3.25		1.38073	3.36		0.141099	0.23		9.27169	6.8
	3.81199	6.52		3.49883	3.93		0.313154	0.55		8.21498	10.1
	1.72526	2.68		1.52411	1.91		0.201147	0.14		11.659	6
	1.53746	4.96		1.33415	4.68		0.203306	0.42		13.2235	8.4
	3.21463	13.12		2.99224	7.73		0.222391	0.29		6.9181	2.8
	1.68846	2.09		1.38071	2.01		0.307747	0.15		18.2265	7.2
	2.21522	5.08		2.10318	4.69		0.112033	0.49		5.05745	9.6
	1.83125	13.87		1.6766	11.6		0.154649	0.51		8.44499	3.9
	2.4522	1.47		2.16633	1.31		0.285864	0.14		11.6575	9.6
	3.31095	2.77		3.00792	2.47		0.303034	0.23		9.15249	8.5
	2.10161			1.83356			0.268045			12.7543
	4.27111			3.72199			0.549115			12.8565
	2.32626			2.01835			0.30791			13.2363
	4.25021			3.82488			0.425323			10.0071
	9.63274			9.39341			0.239323			2.48448
	2.06012			1.85153			0.208587			10.125
	1.40618			1.20198			0.204205			14.522
	3.95532			3.70723			0.248097			6.27249
	2.22218			2.03534			0.186847			8.40826
	2.35991			1.84702			0.512892			21.7335
	2.4905			2.22375			0.266751			10.7108
	1.51519			1.36691			0.14828			9.78618
	2.69492			2.51372			0.181202			6.72383
	3.80568			3.20383			0.601852			15.8146
	0.830355			0.757012			0.0733423			8.83264
	4.26009			3.9214			0.338694			7.9504
Figure 5b
	total IgA	ACPA
	9.25401	6.82973
	8.45414	21.7168
	4.29007	3.53198
	11.659	31.0453
	13.2235	22.1625
	10.8013	12.7049
	6.9181	16.2329
	18.2265	60.4165
	5.43292	22.4638
	5.05745	18.042
	8.44499	28.107
	11.6575	22.0839
	9.15249	31.8049
	12.7543	39.3559
	12.8565	49.496
	13.2363	23.5905
	10.7863	22.3089
	15.4564	30.4228
	18.2265	44.6123
	10.0071	36.5737
	2.48448	27.418
	10.125	19.5334
	14.522	21.4805
	11.3221	66.2176
	6.27249	23.6885
	8.40826	79.2516
	21.7335	39.9828
	10.7107	29.1114
	14.6525	31.3909
	20.9682	32.741
	9.78618	25.3569
	6.72383	22.387
	15.8146	59.8912
	10.9905	33.6093
	8.83264	40.6071
	9.27169	40.7828
	7.9504	21.8312
	8.21498	18.8999
Figure 5c
	ACPA		ACPA IgA1	DAS 28		ACPA IgA2	DAS 28		ACPA %IgA2	DAS12
			11.18	0.485203		0.819534	0.485203		6.82973	0.485203
			6.61712	1.24		1.83568	1.24		21.7168	1.24
			19.1303	1.25		0.700416	1.25		3.53198	1.25
			9.44091	1.28061		4.25057	1.28061		31.0453	1.28061
			26.1336	1.4		7.44096	1.4		22.1625	1.4
			8.21509	1.57623		1.19562	1.57623		12.7049	1.57623
			3.29725	1.58		0.63896	1.58		16.2329	1.58
			2.28634	1.69581		3.48965	1.69581		60.4165	1.69581
			13.749	1.75395		3.98336	1.75395		22.4638	1.75395
			5.57035	1.77223		1.22624	1.77223		18.042	1.77223
			2.6841	1.92		1.04937	1.92		28.107	1.92
			9.8766	1.94081		2.79934	1.94081		22.0839	1.94081
			1.61266	2.16		0.752115	2.16		31.8049	2.16
			1.93134	2.22		1.25337	2.22		39.3559	2.22
			3.95049	2.4		3.87164	2.4		49.496	2.4
			18.2341	2.65282		5.23591	2.65282		23.5905	2.44431
			4.65241	2.67321		2.03427	2.67321		22.3089	2.65282
			1.49007	2.74		1.20019	2.74		30.4228	2.67321
			3.06575	2.74		1.76781	2.74		44.6123	2.74
			1.74749	2.77		0.660117	2.77		36.5737	2.74
			1.56905	2.81		0.963187	2.81		27.418	2.77
			3.4319	2.85534		0.8331	2.85534		19.5334	2.85534
			2.98926	2.98369		0.81777	2.98369		21.4805	2.98369
			1.42363	3		2.79048	3		66.2176	3
			2.49725	3.06		0.775194	3.06		23.6885	3.06
			1.56309	3.2		5.97045	3.2		79.2516	3.2
			2.79912	3.25		1.86474	3.25		39.9828	3.25
			3.51228	3.43		1.44237	3.43		29.1114	3.43
			1.43244	3.53		0.655388	3.53		31.3909	3.53
			3.91772	3.59		1.90711	3.59		32.741	3.59
			2.10692	3.61		0.71574	3.61		25.3569	3.61
			3.12893	3.69		0.902521	3.69		22.387	3.69
			0.866465	4.02		1.29382	4.02		59.8912	4.02
			2.59686	4.04117		1.31462	4.04117		33.6093	4.04117
			1.67905	4.35		2.74977	4.3		21.8312	4.3
			1.21606	4.82		1.14797	4.35		40.6071	4.35
			9.84582	4.3		0.749058	4.61		18.8999	4.61
			3.21423	4.61		0.837502	4.82		40.7828	4.82
	total IgA		IgA1	DAS 28		IgA2	DAS 28		IgA2%	DAS 28
			1861.36	0.485203		189.816	0.485203		9.25401	0.485203
			1319.38	1.24		121.843	1.24		8.45414	1.24
			3847.89	1.25		172.476	1.25		4.29007	1.25
			1524.11	1.28061		201.147	1.28061		11.659	1.28061
			1334.15	1.4		203.306	1.4		13.2235	1.4
			2975.68	1.57623		360.331	1.57623		10.8013	1.57623
			2992.24	1.58		222.391	1.58		6.9181	1.58
			1380.71	1.69581		307.747	1.69581		18.2265	1.69581
			3147.21	1.75395		180.808	1.75395		5.43292	1.75395
			2103.18	1.77223		112.034	1.77223		5.05745	1.77223
			1676.6	1.92		154.649	1.92		8.44499	1.92
			2166.33	1.94081		285.864	1.94081		11.6575	1.94081
			3007.92	2.16		303.034	2.16		9.15249	2.16
			1833.56	2.22		268.045	2.22		12.7543	2.22
			3721.99	2.4		549.115	2.4		12.8565	2.4
			2018.35	2.44431		307.91	2.44431		13.2363	2.44431
			2305.98	2.65282		278.802	2.65282		10.7863	2.65282
			3959.97	2.67321		723.97	2.67321		15.4564	2.67321
			1380.71	2.74		307.747	2.74		18.2265	2.74
			3824.88	2.74		425.323	2.74		10.0071	2.74
			9393.41	2.77		239.323	2.77		2.48448	2.77
			1851.53	2.85534		208.587	2.85534		10.125	2.85534
			1201.98	2.98369		204.205	2.98369		14.522	2.98369
			3725.44	3		475.651	3		11.3221	3
			3707.22	3.06		248.097	3.06		6.27249	3.06
			2035.34	3.2		186.847	3.2		8.40826	3.2
			1847.02	3.25		512.892	3.25		21.7335	3.25
			2223.75	3.43		266.751	3.43		10.7107	3.43
			2775.23	3.53		476.453	3.53		14.6525	3.53
			21.8942	3.59		5.80884	3.59		20.9682	3.59
			1366.91	3.61		148.28	3.61		9.78618	3.61
			2513.72	3.69		181.202	3.69		6.72383	3.69
			3203.83	4.02		601.852	4.02		15.8146	4.02
			2346.61	4.04117		289.748	4.04117		10.9905	4.04117
			3921.4	4.3		338.694	4.3		7.9504	4.3
			757.013	4.35		73.3423	4.35		8.83264	4.35
			3498.83	4.61		313.154	4.61		8.21498	4.61
			1380.73	4.82		141.1	4.82		9.27169	4.82

## Sheet: Suppl. Fig. 1
Suppl. Fig. 1a
	time (min)	HSA						HAA1 50µg/ml						HAA1 100µg/ml						HAA1 200µg/ml						HAA2 50µg/ml						HAA2 100µg/ml						HAA2 200µg/ml
	40	5.40597	5.33	2.44205	26.49	3.67	4.5	6.06697	4.73	2.10562	11.57	5.81	6.06	5.43255	11.72	2.49915	11.27	3.98	5.32	5.39881	9.59	5.85425	9.9	5.62	4.76	4.92914	11.14	2.77573	10.82	7.87	8.19	7.86536	14.99	6.93368	27.06	8.79	7.15	7.93093	13.77	10.0233	19.76	7.4	9.78
	55	8.23892	7.35	4.50197	38.95	6.72	7.82	12.2622	8.27	8.20793	23.95	8.65	11.93	11.1982	16.22	8.58022	18.23	8.02	10.45	8.77237	13.95	9.45098	12.15	10.21	7.02	7.01349	18.66	8.11454	14.45	14.4	13.53	12.1908	23.84	16.0459	42.67	14.38	12.12	13.4907	23.22	16.5172	41.34	10.81	16.09
	70	10.2356	11.48	7.06957	50.72	9.06	10.43	9.36078	14.76	20.1634	18.46	12.05	16.59	14.0964	18.41	31.5425	18.2	12.95	15.34	13.7499	18.78	15.7229	17.2	16.31	12.57	9.58422	31.03	18.9413	26.18	22.54	20.68	17.4741	29.93	40.6765	42.27	20.34	15.95	18.7982	32.18	27.3617	48.79	18.88	20.56
	85	13.7313	20.23	13.6322	51.02	10.68	15.15	10.9636	19.65	36.4344	17.35	14.98	27.15	15.5589	20.57	58.723	19.11	16.97	22.78	17.8679	18.56	27.3463	12.6	22.11	17.6	12.8307	35.09	36.0018	39.03	27.35	28.06	21.1105	31.19	63.4081	36.08	25.01	22.11	20.6053	35.78	44.2195	43.29	23.28	28.82
	100	17.2215	26.87	23.5723	54.65	12.57	24.33	9.11844	20.49	61.3606	20.94	17.74	24.06	17.4847	22.8	102.549	22.78	19.65	25.94	18.7872	19.84	42.3882	14.63	23.2	21.61	14.7105	34.85	61.1963	37.98	22.41	35.14	23.1583	28.36	91.7275	32.74	33.1	26.75	23.5197	38.6	69.3889	39.73	26.04	38.05
	115	20.6292	29.23	26.9621	53.98	17.23	28.23	10.816	22.02	71.9452	31.18	19.48	23.05	17.8797	31.13	120.944	29.13	23.76	29.17	16.9525	27.48	50.5166	25.5	23.46	29.12	17.7549	38.65	72.4698	36.18	31.61	45.17	26.2635	25.97	108.845	34.57	37.5	32.25	23.4053	39.29	83.3832	45.21	27.34	50.34
	130	25.4693	33.06	28.3571	41.4	19.72	37.65	12.5153	24.92	71.9501	41.99	20.87	23.45	18.5757	36	119.674	37.03	32.33	27.98	13.8671	31.91	59.8177	37.78	28.15	32.4	19.1761	42.97	72.8399	45.31	29.24	39.26	26.5938	31.09	115.973	40.34	45.25	30.26	23.0248	44.84	85.7907	51.52	33.57	46.51
	145	29.3803	37.2	18.1237	45.18	23.18	40.71	13.7237	37.79	34.8905	45.09	28.75	17.59	20.9088	42.46	49.5042	44.95	44.93	35.05	16.9097	46.95	48.337	65.22	37.61	37.07	20.736	43.14	38.377	44.75	35.88	43.06	29.4524	33.97	63.1617	46.74	46.86	31.61	24.7706	51.07	76.7121	73.64	55.51	50.63
	160	33.379	39.66	16.05	47.03	33.83	44.98	17.4258	58.46	47.0056	56.33	40.79	18.47	28.6482	60.54	65.6945	57.69	71.98	37.92	24.0077	63.04	52.7491	97.13	56.44	42.71	29.8067	65.08	51.7663	69.73	53.28	51.09	39.797	49.52	80.577	56.47	65.67	33.19	39.3459	65.09	77.533	121.71	95.46	56.35
	175	38.845	40.95	17.9734	36.04	43.21	52.29	26.4407	76.7	51.245	74.07	64.62	23.85	45.4694	86.41	75.449	73.08	93.8	54.96	45.4085	69.16	64.4766	147.41	79.03	58.09	47.4098	84.82	56.9777	113.07	79.98	72.27	53.1693	65.02	101.515	85.28	99.22	58.8	60.003	95.12	82.1814	192.49	157.43	72.23
	190	45.6814	52.37	21.7769	47.34	54.41	55.1	42.187	88.6	71.547	91.18	95.97	41.53	76.3579	112.14	112.357	101.35	156.78	81.31	80.3566	80.89	82.93	189.92	113.33	86.84	70.9017	112.76	72.9491	189.53	122.78	86.31	84.2316	93.74	146.379	113.92	145.98	95.27	89.3316	107.71	106.943	274.64	234.28	101.19
	205	51.9678	52.83	28.8257	52.05	71.22	61.92	68.2801	100.53	98.4524	118.07	125.41	63.7	109.525	123.94	160.061	134.43	210.73	108.79	130.179	76.54	119.04	258.1	138.87	136.78	95.9841	134.18	101.448	244.09	152.82	128.13	121.251	120.29	206.453	149.64	194.11	126.79	131.83	151.2	141.516	362.96	291.88	159.23
	220	66.6893	74.29	40.1334	60.14	70.96	70.57	98.8773	115.15	128.906	135.06	146.91	99.06	148.332	125.12	218.405	160.91	202.77	150.46	163.931	82.04	175.053	314.21	178.79	181.25	125.764	156.73	139.183	292.19	176.37	163.64	156.004	148.35	272.683	186.65	215.13	164.99	170.674	208.78	175.319	431.08	372.87	212.31
	235	81.5389	85.42	54.5846	72.04	89.96	70.94	128.495	123.02	175.055	181.6	153.62	141.79	181.849	135.43	270.246	174.07	208.63	206.87	193.17	107.44	255.849	334.27	232.66	246.03	157.543	181.81	191.824	347.94	202.94	215.4	195.12	174.87	342.361	213.65	263.64	229.44	195.933	247.85	239.208	482.92	436.24	283.2
	250	88.1165	81.77	65.8332	85.82	94.76	88.62	142.37	145.69	219.207	184.11	162.54	181.6	171.361	159.34	312.243	188.45	210.86	284.98	210.95	153.29	348.581	320.73	245.23	310.01	180.755	181.7	237.222	344.5	213.75	266.08	204.961	220.65	397.719	255.59	260.49	280.34	219.028	265.6	302.015	533.48	409.84	351.73
	265	100	100	100	100	100	100	169.239	181.49	272.833	192.84	179.35	235.78	212.747	183.76	364.754	182.11	258.64	333.38	219.917	181.14	304.926	334.55	252.93	344.17	216.359	224.19	308.567	412.56	238.73	325.12	246.173	240.97	501.566	275.92	309.84	337.96	265.161	295.49	365.585	555.44	410.76	442.87
Suppl. Fig. 1b		50 µg/ml			100 µg/ml			200 µg/ml
		HAA1	HAA2		HAA1	HAA2		HAA1	HAA2
		169.239	216.359		212.747	246.173		219.917	265.161
		181.49	224.19		183.76	240.97		181.14	295.49
		272.833	308.567		364.754	501.566		304.926	365.585
		192.84	412.56		182.11	275.92		334.55	555.44
		179.35	238.73		258.64	309.84		252.93	410.76
		235.78	325.12		333.38	337.96		344.17	442.87
Suppl. Fig. 1c
	time (min)	HSA					HAA1					HAA1 + CD16					HAA1 + CD64					HAA1 + iso					HAA2					HAA2 + aCD16					HAA2 + aCD64					HAA2 + iso
	40	7.73	4.58	1.27	26.49	3.67	18.54	3.04	4.64	9.9	5.62	18.17	5.59	4.51	14.775	6.79	18.1	4.09	4.71	11.405	6.68	10.26	6.84	3.91	18.25	7.07	15.13	5.45	3.85	19.76	7.4	23.19	4.57	3.28	22.395	9.75	15.96	3.89	5.05	31.765	3.61	14.9	3.77	4.49	23.575	9.67
	55	10.98	7.09	2.33	38.95	6.72	27.02	5.1	8.01	12.145	10.21	28.65	9.51	6.91	17.365	13.61	27.88	8.89	8.12	21.495	12.5	17.37	12.55	6.33	18.44	13.89	25.93	9.86	7.05	41.335	10.81	34.17	7.95	6.55	31.355	12.94	22.16	6.65	8.02	36.725	7.24	27.97	7.64	7.14	36.67	15.87
	70	12.67	9.31	3.4	50.72	9.06	40.52	7.88	11.91	17.2	16.31	37.3	12.35	9.88	16.565	22.35	37.06	10.69	12.43	35.125	17.31	30.23	15.16	7.63	20.255	23.19	37.14	12.84	8.12	48.785	18.88	46.39	10.39	9.16	30.225	20.03	35.06	9.28	9.6	30.94	15.73	33.94	9.95	12.13	38.555	18.49
	85	16.76	10.84	5.41	51.02	10.68	51.21	11.26	14.35	12.595	22.11	41.38	15.78	12.62	20.5	31.83	43.15	9.91	14.36	33.2	22.14	29.59	17.2	8.36	14.33	27.19	40.78	15.25	10.77	43.285	23.28	73.27	13.33	12.78	29.775	27.72	41.87	12.53	12.44	36.23	19.78	40.99	11.77	13.24	29.56	26.74
	100	21.91	12.74	7.6	54.65	12.57	60.9	13.78	14.91	14.625	23.2	45.54	19.18	15.32	29.13	32.44	50.04	12.52	17.84	32.6	24.02	36.35	18.07	9.77	18.13	30.06	47.93	19.01	13.04	39.73	26.04	76.76	17.78	15.64	35.615	33.13	45	18.02	16.81	45.17	24.62	41.12	14.12	17.26	30.345	29.67
	115	23.41	16.68	12.83	53.98	17.23	66.78	26.58	19.42	25.495	23.46	46.24	24.5	16.86	34.09	35.09	50.52	21.37	19.65	38.4	22.11	43.57	29.01	10.92	20.13	35.34	50.6	30.03	16.72	45.205	27.34	76.45	28.73	20.48	31.585	35.17	46.47	32.29	21.67	51.465	31.18	33.95	29.95	22.7	26.525	32.99
	130	29.13	28.7	17.35	41.4	19.72	70.01	58.81	23.14	37.775	28.15	50.67	49.4	20.05	47.215	37.85	56.61	42.35	20.61	52.305	24.46	41.42	51.37	17.24	27.375	43.79	54.02	67.38	24.85	51.515	33.57	76.03	59.73	26.91	37.02	38.55	43.54	74.03	25.16	54.765	37.39	38.45	70.21	33.21	30.855	37.13
	145	30.24	50.44	22.67	45.18	23.18	66.44	120.48	32.06	65.22	37.61	52.89	89.72	28.11	68.635	43.97	66.55	86.88	25.55	83.1	30.47	50.29	97.79	25.62	46.235	55.85	55.24	124.76	37.85	73.635	55.51	82.19	110.87	36.95	60.31	49.31	54.88	135.72	34.5	72.04	50.23	44.8	133.38	45.83	44.735	50.69
	160	34.59	76.74	31.36	47.03	33.83	76.2	208.14	47.73	97.13	56.44	67.89	156.61	38.31	108.165	55.07	69.46	142.2	34.3	106	55.59	59.92	161.22	37.61	84.95	82.33	59.19	187.71	53.13	121.705	95.46	86.18	179.38	51.94	102.965	69.17	65.91	212.03	52.99	95.23	79.17	48.23	207.33	65.65	95.805	64.14
	175	38.17	103.01	45.62	36.04	43.21	95.19	291.72	69.04	147.41	79.03	73.44	224.75	48.34	148.13	78.99	72.94	197.17	47.02	134.42	96.09	59.55	222.86	54.97	136.215	123.66	67.68	277.45	76.41	192.485	157.43	96.27	262.09	69.31	139.97	112.58	78.77	305.29	76.79	138.63	135.48	54.81	300.18	83.96	150.24	94.94
	190	41.63	125.01	58.4	47.34	54.41	105.64	308.69	92.71	189.92	113.33	81.69	273.61	68.54	197.97	113.79	82.09	239.49	66.26	175.695	150.57	78.03	313.22	77.34	179.53	154.84	91.6	342.65	102.25	274.64	234.28	114	337.85	92.76	187.43	171.56	107.55	390.26	99.43	187.475	200.4	61.43	383.19	113.17	209.995	129.06
	205	50.29	111.8	71.45	52.05	71.22	133.08	301.28	111.65	258.095	138.87	83.64	302.1	96.3	243.345	132.08	97.56	245.52	95.08	212.865	184.69	85.21	283.39	103.47	223.925	184.53	107.35	376.38	123.21	362.955	291.88	153.96	357.52	116.32	230.64	222.29	130.68	391.16	126.14	224.97	263.77	81.75	335.28	139.64	293.975	154.82
	220	60.76	109.88	87.13	60.14	70.96	141.85	281.41	140.01	314.205	178.79	89.11	288.41	119.27	276.985	158.42	112.94	210.98	114.87	223.725	207.28	106.16	257.54	126.24	242.425	217.43	140.51	311.24	151.44	431.075	372.87	177.12	344.26	136.99	300.4	282.33	152.77	387.39	155.22	283.45	318.86	111.18	305.88	178.45	371.06	200.59
	235	70.09	96.75	91.42	72.04	89.96	178.17	294.49	148.63	334.265	232.66	104.16	312.41	140.7	294.42	169.59	131.98	198.76	129.84	234.535	238.73	128.73	231.35	145.93	289.36	226.13	172.17	326.75	173.09	482.92	436.24	192.44	398.63	155.84	377.79	341.68	183.37	372.37	180.91	333.895	387.51	138.6	328.68	202.74	419.26	248.84
	250	87.06	99.68	96.27	85.82	94.76	185.5	261.81	158.16	320.725	245.23	112.49	282.16	157.76	309.425	182.48	149.21	224.32	139.98	257.785	253.49	140.2	246.75	168.64	325.1	237.46	217.31	362.93	198.73	533.48	409.84	217.31	579.74	173.45	411.675	371.11	213.08	742.85	207.02	370.745	375	163.55	394.86	226.36	443.925	295.53
	265	100	100	100	100	100	207.82	405.94	159.42	334.55	252.93	134.42	355.33	164.83	336.145	220.67	165.99	275.41	156	274.83	235.93	157.65	331.43	202.13	356.55	269	256.05	410.42	215.94	555.435	410.76	233.63	673.38	196.36	431.275	372.7	262.81	943.31	223.96	387.33	391.63	195.44	416.18	257.41	469.245	291.68
Suppl. Fig. 1d
	HSA	HAA1	HAA1 + aCD16	HAA1 + aCD64	HAA1 + iso	HAA2	HAA2 + aCD16	HAA2 + aCD64	HAA2 + iso
	100	207.82	134.42	165.99	157.65	256.05	233.63	262.81	195.44
	100	405.94	355.33	275.41	331.43	410.42	673.38	943.31	416.18
	100	159.42	164.83	156	202.13	215.94	196.36	223.96	257.41
	100	334.55	336.145	274.83	356.55	555.435	431.275	387.33	469.245
	100	252.93	220.67	235.93	269	410.76	372.7	391.63	291.68
Suppl. Fig. 1e
	HAA1	HAA2
	28.94	25.9233
	27.4567	24.42
	27.6867	31.0267
Suppl. Fig. 1f	size (nm)	HAA1				size (nm)	HAA2
	0.4	0	0	0		0.4	0	0	0
	0.463	0	0	0		0.463	0	0	0
	0.536	0	0	0		0.536	0	0	0
	0.621	0	0	0		0.621	0	0	0
	0.719	0	0	0		0.719	0	0	0
	0.833	0	0	0		0.833	0	0	0
	0.965	0	0	0		0.965	0	0	0
	1.12	0	0	0		1.12	0	0	0
	1.29	0	0	0		1.29	0	0	0
	1.5	0	0	0		1.5	0	0	0
	1.74	0	0	0		1.74	0	0	0
	2.01	0	0	0		2.01	0	0	0
	2.33	0	0	0		2.33	0	0	0
	2.7	0	0	0		2.7	0	0	0
	3.12	0	0	0		3.12	0	0	0
	3.62	0	0	0		3.62	0	0	0
	4.19	0	0	0		4.19	0	0	0
	4.85	0	0	0		4.85	0	0	0
	5.61	0	0	0		5.61	0	0	0
	6.5	0	0	0		6.5	0	0.213	0
	7.53	0	0	0		7.53	0	0.724	0.136
	8.72	0	0	0		8.72	0	1.52	0.945
	10.1	0	0.551	0.0922		10.1	1.08	2.54	2.32
	11.7	0.735	1.84	0.957		11.7	3.12	3.71	3.95
	13.5	2.54	3.64	2.69		13.5	5.54	4.94	5.52
	15.7	5.09	5.57	5.02		15.7	7.77	6.14	6.84
	18.2	7.82	7.34	7.52		18.2	9.41	7.23	7.8
	21	10.2	8.73	9.74		21	10.3	8.1	8.38
	24.4	11.7	9.62	11.3		24.4	10.4	8.68	8.59
	28.2	12.3	9.99	12		28.2	9.85	8.92	8.49
	32.7	11.8	9.85	11.8		32.7	8.83	8.78	8.12
	37.8	10.5	9.26	10.7		37.8	7.53	8.27	7.52
	43.8	8.68	8.32	9.01		43.8	6.12	7.44	6.75
	50.7	6.55	7.12	6.93		50.7	4.75	6.35	5.84
	58.8	4.44	5.78	4.79		58.8	3.5	5.11	4.85
	68.1	2.61	4.4	2.87		68.1	2.46	3.83	3.83
	78.8	1.23	3.1	1.39		78.8	1.63	2.62	2.85
	91.3	0.391	1.97	0.448		91.3	1.02	1.59	1.96
	106	0.034	1.07	0.0407		106	0.616	0.799	1.21
	122	0	0.455	0		122	0.373	0.293	0.638
	142	0	0.115	0		142	0.256	0.0513	0.258
	164	0	0	0		164	0.226	0	0.0594
	190	0	0	0		190	0.248	0	0
	220	0	0	0		220	0.291	0	0
	255	0	0	0		255	0.333	0	0
	295	0	0	0		295	0.36	0	0
	342	0	0	0		342	0.363	0	0
	396	0	0	0		396	0.341	0	0
	459	0	0	0		459	0.298	0	0
	531	0	0	0		531	0.239	0	0
	615	0	0	0		615	0.175	0	0
	712	0	0	0		712	0.113	0	0
	825	0	0	0		825	0.0613	0	0
	955	0	0	0		955	0.0252	0	0
	1110	0	0	0		1110	0.00572	0	0
	1280	0	0	0		1280	0	0	0
	1480	0.0185	0	0		1480	0	0	0.00157
	1720	0.0638	0	0		1720	0.016	0.00699	0.0259
	1990	0.136	0.00173	0.0205		1990	0.0533	0.0358	0.0811
	2300	0.228	0.0214	0.0771		2300	0.112	0.0901	0.165
	2670	0.33	0.0634	0.17		2670	0.189	0.165	0.27
	3090	0.428	0.123	0.286		3090	0.275	0.251	0.381
	3580	0.511	0.192	0.408		3580	0.359	0.335	0.482
	4150	0.566	0.255	0.515		4150	0.429	0.403	0.559
	4800	0.582	0.301	0.585		4800	0.472	0.442	0.596
	5560	0.555	0.318	0.601		5560	0.476	0.442	0.584
	6440	0	0	0		6440	0	0	0
	7460	0	0	0		7460	0	0	0
	8630	0	0	0		8630	0	0	0

## Sheet: Suppl. Fig. 2
Suppl. Fig. 2a
	HAA1	time (min)	HAA1				HAA1 + DPI				HAA1 + GSK484				HSA
		40	4.12	6.02	1.94	2.33	6.3	6.16	1.67	1.98	15.39	5.85	1.66	3.49	3.85	5.08	1.56	2.61
		55	6.84	8.45	3.4	5.96	8.79	7.78	2.29	3.5	22.47	9.31	2.38	7.34	5.53	5.24	2.11	4.9
		70	11.62	11.49	5.01	9.72	9.7	9.04	2.75	6.14	29.51	13.47	3.2	12.08	6.9	7.44	3.95	6.89
		85	16.22	13.67	6.31	11.17	8.9	12.21	3.23	9.12	24.78	16.11	5.51	15.97	8.26	9.07	5.15	9.82
		100	18.42	16.03	7.69	12.56	8.76	13.57	4.19	10.77	22.7	16.21	6.72	16.17	9.46	11.15	5.38	12.22
		115	18.39	14.31	10.11	13.88	11.01	14.85	4.61	13.01	23.54	16.4	9.1	14.95	10.15	12.19	5.81	14.01
		130	20.08	13.61	15.66	14.61	11.43	16.95	5.41	14.03	25.27	16.26	21.77	12.88	11.32	14.23	10.83	14.63
		145	21.98	14.65	26.97	17.48	10.99	19.2	4.31	12.82	24.01	18.07	41.81	13.88	10.84	15.01	12.3	12.81
		160	25.91	19.19	44.7	27.82	11.17	18.82	4.94	13.41	23.51	20.59	71.63	19.7	14.05	17.09	14.84	12.9
		175	29.01	25.54	69.3	48.57	11.24	18.03	4.9	12.21	26.15	29.19	96.46	34.76	14.18	19.47	17.31	13.6
		190	30.08	35.55	85.44	72.84	10.66	19.99	5.22	9.85	34.68	38.79	91.38	47.84	16.86	22.38	24.68	13.41
		205	35.84	48.31	90.92	90.98	9.73	18.31	4.74	8.24	50.13	50.08	92.36	58.81	20.7	26.43	32.68	15.45
		220	51.58	67.39	98.52	112.19	10.5	18.82	4.28	7.87	62.15	65.05	88.21	72.56	29.85	29.06	37.62	21.82
		235	70.31	78.22	90.59	112.79	11.56	18.77	4.11	8.08	75.62	82.87	94.38	81.36	31.32	32.87	48.19	24.64
		250	91.2	92.02	94.06	112.69	13.83	15.88	4.18	8.3	92.12	108.6	95.93	76.38	42.45	37.14	48.47	30.12
		265	100	100	100	100	13.5	12	4.36	7.75	105.74	125.58	102.19	77.73	41.91	37.77	50.6	32.09
	HAA2	time (min)	HAA2				HAA2 + DPI				HAA2 + GSK484				HSA
		40	15.24	6.96	3.55	4.66	11.1	4.27	2.38	4.43	11.9	5.43	2.23	5.96	3.77	4.14	1.51	1.8
		55	19.48	10.19	5.92	7.86	16.51	4.92	2.88	7.53	17.19	6.93	2.85	9.5	5.43	4.27	2.03	2.49
		70	21.31	13.57	7.87	10.89	18.64	6.92	3.16	10.41	19.86	8.42	4.54	13.93	6.77	6.06	3.81	3.89
		85	19.11	16.78	8.43	12.11	19.04	8.71	3.82	12.7	17.9	10.74	6.06	17.34	8.11	7.38	4.97	6.85
		100	13.69	18.66	10.87	13.06	18.11	10.36	4.56	15.47	17.84	12.34	8.88	17.61	9.28	9.08	5.19	9.09
		115	11.37	20.58	11.09	13.3	18.34	9.96	6.17	15.84	19.13	15.12	8.77	18.66	9.96	9.92	5.61	9.89
		130	12.58	17.89	16.32	15.17	19.26	9.87	7.19	16.31	18.12	14.16	12.46	21.5	11.11	11.59	10.46	11.19
		145	16.39	15.09	27.14	17.28	19.57	9.52	6.01	15.06	17.31	18.15	19.8	20.03	10.64	12.22	11.88	12.59
		160	19.08	18.78	42.17	22.03	14.62	9.34	5.57	16.89	19.78	20.39	35.69	26.67	13.78	13.91	14.33	13.42
		175	22.74	23.7	62.9	32.19	11.76	9.62	5.66	18.36	22.88	25.25	57.92	30.44	13.91	15.86	16.72	13.86
		190	29.22	33.55	86.91	36.45	12.29	11.2	4.7	20.08	34.44	32.22	77.91	38.29	16.54	18.22	23.83	17.72
		205	42.38	41.94	107.63	51.17	11.81	10.83	5.02	18.61	51.86	40.02	94.52	39.3	20.3	21.52	31.56	17.88
		220	57.27	55.52	109.57	70.66	12.19	10.54	5.19	18.65	68.95	50.32	101.4	47.56	29.29	23.67	36.32	25.14
		235	74.38	67.85	112.92	83.88	12.45	10.66	5.21	16.5	84.3	60.69	102.27	59.54	30.72	26.77	46.54	28.91
		250	83.46	82.45	95.76	89.89	12.07	11.19	5.59	16.78	105.16	67.82	99.25	70.66	41.65	30.24	46.81	27.67
		265	100	100	100	100	9.5	11.31	6.99	15.66	107.53	79.35	99.74	79.88	41.12	30.76	48.86	33.84
	PMA	time (min)	PMA				PMA + DPI				PMA + GSK484				HSA
		40	0.37	0.52	0.29	0.179691	0.26	0.37	0.21	0.138675	0.33	0.43	0.14	0.237361	0.11	0.4	0.21	0.348623
		55	0.48	0.84	0.45	0.280423	0.36	0.56	0.3	0.256767	0.47	0.63	0.2	0.343728	0.16	0.42	0.28	0.443606
		70	0.48	1.22	0.65	0.359075	0.5	0.85	0.52	0.325767	0.35	0.77	0.35	0.607779	0.2	0.59	0.53	0.457921
		85	0.61	1.44	0.87	0.506952	0.56	1.24	0.59	0.449593	0.4	0.59	0.42	0.829519	0.24	0.72	0.7	0.496032
		100	0.67	1.52	2.13	0.523524	0.58	1.6	0.76	0.536301	0.69	0.8	1.67	0.986464	0.28	0.88	0.73	0.675954
		115	1.27	1.73	7.17	0.79161	0.62	1.36	0.93	0.676599	1.22	1.89	8.59	1.26306	0.3	0.97	0.79	0.730893
		130	3.07	4.61	18.77	1.54794	0.53	0.97	1.09	0.904556	3.39	5.77	24.35	2.41338	0.33	1.13	1.46	0.894925
		145	7.59	11.56	30.56	3.30921	0.56	0.78	0.9	0.935263	9.05	14.59	20.19	5.84538	0.32	1.19	1.66	0.74068
		160	16.43	22.1	37.79	8.06031	0.67	0.65	0.97	0.809831	19.29	26.25	18.64	12.1914	0.41	1.36	2.01	1.00443
		175	27.72	27.83	48.35	16.0947	0.65	0.59	1.17	0.476216	30.85	31.85	57.38	22.9374	0.42	1.55	2.34	1.31027
		190	37.04	33.3	68.43	27.5489	0.66	0.68	1.28	0.483452	37.88	45.04	80.22	34.8546	0.5	1.78	3.34	2.11395
		205	47.22	78.31	78.35	39.2482	0.55	0.81	1.44	0.462227	58.81	79.4	85.67	47.2664	0.61	2.1	4.42	3.43318
		220	67.57	88.26	94.07	44.8601	0.56	0.96	1.51	0.445967	76.96	86.95	91.44	65.1035	0.88	2.31	5.09	4.72776
		235	75.02	93.1	96.74	61.6376	0.58	1.06	1.58	0.457657	95.38	89.93	94.76	78.6391	0.92	2.61	6.52	6.09147
		250	84.03	97.53	99.57	91.3056	0.66	1.14	1.58	0.561016	99.05	91.3	96.03	85.1691	1.25	2.95	6.56	7.09525
		265	100	100	100	100	0.64	1.33	1.61	0.465076	101.91	92.13	97.82	89.3521	1.24	3	6.84	8.62766
	Ionophor A23187	time (min)	Iono				Iono + DPI				Iono + GSK484				HSA
		40	4.35	8.25	1.5	2.57535	3.61	6.03	0.96	1.25414	4.93	4.05	1.08	1.37162	1.03	4.5	0.94	1.6689
		55	7.82	13.06	3.11	4.49634	7.4	9.82	1.84	2.75535	8.74	6.48	2.04	3.62706	1.48	4.64	1.63	2.1236
		70	12.45	17.43	4.7	6.73209	10.81	15.42	3.04	3.32328	13.64	9.62	3.89	4.03737	1.85	6.59	2.18	2.19213
		85	17.47	21.1	6.71	10.4972	14.59	20.27	4.34	4.31324	18.46	12.27	5.99	5.70071	2.21	8.03	3.17	2.37458
		100	23.08	28.02	9.66	13.4312	18.36	26.45	6.12	5.72622	24	15.76	9.22	7.73994	2.53	9.87	5.08	3.23589
		115	28.17	28.67	14.08	18.449	22.42	28.99	8.82	6.71361	29.49	18.65	15.19	9.83494	2.72	10.79	5.9	3.49888
		130	35.71	32.93	18.7	24.2557	24.69	32.95	10.53	8.68319	33.39	23.53	17.02	12.5529	3.03	12.6	7.87	4.28413
		145	42.32	40.69	25.44	29.3354	28.22	34.93	12.26	9.85448	38.34	29.69	22.82	17.4732	2.91	13.29	8.51	3.54574
		160	46.91	46.17	32.64	35.6317	29.82	38.61	14.12	10.3689	44.6	35.5	27.23	22.3321	3.77	15.13	9.4	4.80836
		175	56.73	55.58	41.59	39.6931	30.85	39.67	16.03	10.2567	51.36	41.37	35.2	25.5917	3.8	17.24	10.93	6.27246
		190	62.37	64.27	49.45	50.6132	32.1	41.14	16.92	11.5225	64.68	51.65	42.14	29.1852	4.52	19.81	11.52	10.1198
		205	68.97	70.79	57.3	59.1227	34.38	45.42	17.78	11.679	69.59	54.4	45.39	33.5936	5.55	23.39	12.94	16.4351
		220	80.96	77.81	66.24	69.7432	34.18	44.57	19.14	13.9906	82.86	57.26	49.8	39.0608	8	25.73	14.75	22.6324
		235	93.02	79.61	75.91	77.4929	36.99	38.86	22.22	14.851	88.11	59.2	56.85	40.6195	8.39	29.1	14.83	29.1607
		250	101.2	93.9	87.01	89.7372	38.17	35.6	25.52	16.1019	97.06	64.52	60.88	46.3628	11.38	32.88	18.52	33.9659
		265	100	100	100	100	40.42	35.96	29.67	18.252	98.83	64.98	69.41	44.829	11.23	33.44	20.9	41.3018
Suppl. Fig. 2b
	HAA1					HAA2					PMA					Ionophor A23187
	HAA1	HAA1 + DPI	HAA1 + GSK484	HSA		HAA2	HAA2 + DPI	HAA2 + GSK484	HSA		PMA	PMA + DPI	PMA + GSK484	HSA		Iono	Iono + DPI	Iono + GSK484	HSA
	100	13.5	105.74	41.91		100	9.5	107.53	41.12		100	0.64	101.91	1.24		100	40.42	98.83	11.23
	100	12	125.58	37.77		100	11.31	79.35	30.76		100	1.33	92.13	3		100	35.96	64.98	33.44
	100	4.36	102.19	50.6		100	6.99	99.74	48.86		100	1.61	97.82	6.84		100	29.67	69.41	20.9
	100	7.75	77.73	32.09		100	15.66	79.88	33.84		100	0.465076	89.3521	8.62766		100	18.252	44.829	41.3018

## Sheet: Suppl. Fig. 3
Suppl. Fig. 3a
	R406	time (min)	untreated				0,06% DMSO				R406 0,0175µM				R406 0,07 µM				2% DMSO				heat shock
		40	4.80323	6.08343	6.12708	5.75226	5.7594	6.04919	5.65384	6.24159	6.08881	6.07029	4.62501	4.82143	6.04101	5.90235	5.97055	5.38773	6.50241	6.4432	4.55361	5.80458	5.33072	5.53871	2.0761	4.00467
		100	10.2715	9.51883	8.77463	9.35702	7.93332	8.17102	8.40989	8.17209	9.21331	8.48967	7.82707	9.64414	8.65114	8.3846	8.41589	8.76627	7.10526	7.397	7.56975	6.87629	5.75853	5.87049	4.61257	5.56206
		160	14.6596	13.2858	12.6341	13.0325	11.9177	11.2901	12.0247	11.6962	12.6578	12.8664	11.4483	12.9684	12.2045	11.7166	12.0264	12.2201	9.95589	10.562	10.3466	9.86393	6.04833	6.38464	5.95661	6.03681
		220	19.2377	17.4252	16.6506	17.3539	16.3298	15.3971	16.1486	15.7298	17.0155	16.4286	15.3874	17.593	16.7063	15.6328	15.6679	16.0026	13.5539	14.0008	13.7153	12.8576	6.46731	6.87962	5.95661	6.38869
		280	23.8835	21.625	20.9799	21.5803	21.3444	19.7081	20.399	20.0261	21.8299	20.6811	19.3468	22.1719	21.1823	19.7649	19.9191	20.6263	17.0749	17.5936	17.3179	15.919	6.90869	7.40647	6.20256	6.79374
	PD98059	time (min)	untreated				0,06% DMSO				PD98059 0,5µM				PD98059 5µM				2% DMSO				heat shock
		40	4.80323	6.08343	6.12708	5.75226	5.7594	6.04919	5.65384	6.24159	5.4345	6.02121	5.34313	5.78292	5.0603	6.05285	5.35364	5.64054	6.50241	6.4432	4.55361	5.80458	5.33072	5.53871	2.0761	4.00467
		100	10.2715	9.51883	8.77463	9.35702	7.93332	8.17102	8.40989	8.17209	8.8938	8.65373	8.57156	7.85966	8.74545	8.61282	8.67428	7.58026	7.10526	7.397	7.56975	6.87629	5.75853	5.87049	4.61257	5.56206
		160	14.6596	13.2858	12.6341	13.0325	11.9177	11.2901	12.0247	11.6962	12.0741	12.4676	12.1922	12.0745	13.0175	11.7349	12.3356	11.1994	9.95589	10.562	10.3466	9.86393	6.04833	6.38464	5.95661	6.03681
		220	19.2377	17.4252	16.6506	17.3539	16.3298	15.3971	16.1486	15.7298	16.1317	16.631	16.5588	16.2009	16.4086	16.0869	15.8791	15.4264	13.5539	14.0008	13.7153	12.8576	6.46731	6.87962	5.95661	6.38869
		280	23.8835	21.625	20.9799	21.5803	21.3444	19.7081	20.399	20.0261	20.4552	21.0535	20.6272	20.8004	20.9493	20.0423	20.1661	19.6532	17.0749	17.5936	17.3179	15.919	6.90869	7.40647	6.20256	6.79374
	SHP099	min	untreated				0,06% DMSO				SHP099 2µM				2% DMSO				heat shock
		40	4.80323	6.08343	6.12708	5.75226	5.7594	6.04919	5.65384	6.24159	5.55787	6.15082	5.75354	5.49988	6.50241	6.4432	4.55361	5.80458	5.33072	5.53871	2.0761	4.00467
		100	10.2715	9.51883	8.77463	9.35702	7.93332	8.17102	8.40989	8.17209	7.99059	8.30645	7.64223	7.53845	7.10526	7.397	7.56975	6.87629	5.75853	5.87049	4.61257	5.56206
		160	14.6596	13.2858	12.6341	13.0325	11.9177	11.2901	12.0247	11.6962	11.2486	12.1145	11.7042	11.0253	9.95589	10.562	10.3466	9.86393	6.04833	6.38464	5.95661	6.03681
		220	19.2377	17.4252	16.6506	17.3539	16.3298	15.3971	16.1486	15.7298	15.1585	15.8725	15.7253	14.8033	13.5539	14.0008	13.7153	12.8576	6.46731	6.87962	5.95661	6.38869
		280	23.8835	21.625	20.9799	21.5803	21.3444	19.7081	20.399	20.0261	19.7712	19.8797	20.1265	19.219	17.0749	17.5936	17.3179	15.919	6.90869	7.40647	6.20256	6.79374
Suppl. Fig. 3b
	R406	untreated	0,06% DMSO	R406 0,0175 µM	R406 0,07 µM	2% DMSO	heat shock
		23.8835	21.3444	21.8299	21.1823	17.0749	6.90869
		21.625	19.7081	20.6811	19.7649	17.5936	7.40647
		20.9799	20.399	19.3468	19.9191	17.3179	6.20256
		21.5803	20.0261	22.1719	20.6263	15.919	6.79374
	PD98059	untreated	0,06% DMSO	PD98059 0,5µM	PD98059 5µM	2% DMSO	heat shock
		23.8835	21.3444	20.4552	20.9493	17.0749	6.90869
		21.625	19.7081	21.0535	20.0423	17.5936	7.40647
		20.9799	20.399	20.6272	20.1661	17.3179	6.20256
		21.5803	20.0261	20.8004	19.6532	15.919	6.79374
	SHP099	untreated	0,06% DMSO	SHP099 2µM	2% DMSO	heat shock
		23.8835	21.3444	19.7712	17.0749	6.90869
		21.625	19.7081	19.8797	17.5936	7.40647
		20.9799	20.399	20.1265	17.3179	6.20256
		21.5803	20.0261	19.219	15.919	6.79374
Suppl. Fig. 3c
	IgA1	IgA2
	4.757	2.017
	7.327	2.367
	5.067	2.397
	5.687	1.267
	5.737	1.427
	3.997	3.557

## Sheet: Suppl. Fig. 5
Suppl. Fig. 5a
	sialylation									galactosylation									bisection			fucosylation
	IgA1 S0	IgA2 S0	IgA1 S1	IgA2 S1	IgA1 S2	IgA2 S2	IgA1 S3	IgA2 S3		IgA1 G0	IgA2 G0	IgA1 G1	IgA2 G1	IgA1 G2	IgA2 G2	IgA1 G3	IgA2 G3		IgA1	IgA2		IgA1	IgA2
	0	0	23.75	29.28	75.69	69.92	0.558054	0.795238		0	0	0	0	87.1537	87.5576	12.8463	12.4424		53.0719	42.6167		100	100
	0	0	22.59	29.14	76.77	70.06	0.635113	0.797433		0	0	0	0	86.1036	90.5419	13.8964	9.45806		54.8443	41.4548		100	100
	0	0	20.25	28.29	79.03	70.85	0.719832	0.861648		0	0	0	0	83.2927	85.3781	16.7073	14.6219		55.9355	43.5906		100	100
	0	0	18.52	25.8	80.73	73.46	0.740268	0.740317		0	0	0	0	81.7991	82.2037	18.2009	17.7963		54.0619	45.4021		100	100
	0	0	21.97	31.08	77.13	68.08	0.895836	0.837536		0	0	0	0	90.1163	89.8825	9.88367	10.1174		38.7788	32.5158		100	100
	0	0	23.47	30.42	75.62	68.7	0.912909	0.878656		0	0	0	0	84.8184	88.7169	15.1816	11.2831		52.7783	39.8283		100	100
	0	0	21.14	29.94	78.14	69.25	0.720545	0.808525		0	0	0	0	88.3891	89.1178	11.6109	10.8822		49.4155	37.8095		100	100
	0	0	21.99	28.04	77.64	71.4	0.376365	0.56231		0	0	0	0	83.2528	87.9022	16.7472	12.0978		59.2469	46.7202		100	100
	0	0	23.69	28.08	75.72	71.2	0.584406	0.714768		0	0	0	0	84.0499	86.7563	15.9501	13.2437		51.7342	43.1784		100	100
	0	0	23.2	31	76.14	68.26	0.659762	0.73689		0	0	0	0	84.5032	87.0675	15.4968	12.9325		53.6635	41.1657		100	100
	0	0	26.65	31.7	72.88	67.74	0.472246	0.561114		0	0	0	0	86.9133	89.1838	13.0867	10.8162		53.1281	40.7367		100	100
	0	0	25.39	33.09	73.99	66.1	0.628232	0.802053		0	0	0	0	87.0371	87.5384	12.9629	12.4616		52.0983	39.292		100	100
Suppl. Fig. 5b
	number O-glycans		galactosylation		sialylation
	IgA1		IgA1		IgA1
	4.55544		81.4708		46.5717
	4.51977		80.075		47.7187
	4.57059		76.9506		52.699
	4.51482		78.5402		54.241
	4.56469		81.0678		47.4524
	4.58149		81.975		52.2908
	4.53736		80.9288		44.7316
	4.50399		77.2583		53.3898
	4.56646		80.1457		49.0146
	4.56536		79.492		52.0061
	4.55508		80.3987		49.0186
	4.51767		78.7152		49.9977
Suppl. Fig. 5c
	Sialic acid per N-glykan sialic acid per N-glycan			Sialic acid per IgA (N+O-glycans)			Sialic acid per IgA (N-glycans only)
	IgA1	IgA2		IgA1	IgA2		IgA1	IgA2
	1.17823	0.984498		8.95601	7.87599		4.71292	7.87599
	1.24455	1.00259		9.29175	8.02076		4.9782	8.02076
	1.26517	1.01954		9.87799	8.15629		5.06068	8.15629
	1.34048	1.11072		10.2597	8.88577		5.36194	8.88577
	1.3073	1.08082		9.56131	8.64658		5.2292	8.64658
	1.27016	1.03215		9.87204	8.25721		5.08064	8.25721
	1.26078	0.991832		9.10237	7.93466		5.0431	7.93466
	1.26724	1.01387		9.87831	8.11092		5.06897	8.11092
	1.24244	1.04094		9.44621	8.32753		4.96974	8.32753
	1.27922	1.03808		9.86542	8.30466		5.11688	8.30466
	1.21518	1.00828		9.3264	8.06623		4.86073	8.06623
	1.25102	1.04792		9.52155	8.38333		5.00409	8.38333
Suppl. Fig. 5d
Suppl. Fig. 5e

## Sheet: Suppl. Fig. 6
Suppl. Fig. 6a
		dashed lines mark the areas shown in the manuscript
Suppl. Fig. 6b
		dashed lines mark the areas shown in the manuscript

[truncated: 3 more sheets: Suppl. Fig. 7, Suppl. Fig. 8, Suppl. Table 1]
